# Supplementary material for: 5-Hydr­oxy-8-nitro-1,4-naphthoquinone
Source: Acta Crystallogr Sect E Struct Rep Online. 2008 Jul 19;64(Pt 8):o1523–4. doi: 10.1107/S1600536808021594 (PMC2962149; doi:10.1107/S1600536808021594)
Supplement: Supplementary file 2 [file e-64-o1523-Isup2.hkl]

# 
# h,k,l, Fc-squared, Fo-squared, sigma(Fo-squared) and status flag 
# 
data_I
_shelx_title ' dtm in P2(1)/n (100K)' 
_shelx_refln_list_code          4 
_shelx_F_calc_maximum      147.98 
_exptl_crystal_F_000       448.00 
_reflns_d_resolution_high  0.6741 
 
loop_ 
 _symmetry_equiv_pos_as_xyz 
 'x, y, z' 
 '-x+1/2, y+1/2, -z+1/2' 
 '-x, -y, -z' 
 'x-1/2, -y-1/2, z-1/2' 
 
_cell_length_a     8.6809 
_cell_length_b     8.4250 
_cell_length_c    12.1845 
_cell_angle_alpha  90.000 
_cell_angle_beta   93.946 
_cell_angle_gamma  90.000 
 
_shelx_F_squared_multiplier     1.000 
 
loop_ 
 _refln_index_h 
 _refln_index_k 
 _refln_index_l 
 _refln_F_squared_calc 
 _refln_F_squared_meas 
 _refln_F_squared_sigma 
 _refln_observed_status 
   2   0   0      305.97      269.29      4.63 o 
   4   0   0       45.53       42.50      1.54 o 
   6   0   0       33.93       35.78      2.20 o 
   8   0   0        5.94        5.27      1.68 o 
  10   0   0      899.41      905.01     16.92 o 
  12   0   0       70.43       83.76      6.12 o 
   1   1   0       51.47       56.48      1.25 o 
   2   1   0        9.71       10.47      0.79 o 
   3   1   0       50.43       52.13      1.45 o 
   4   1   0        8.46       10.68      1.00 o 
   5   1   0        0.59        0.72      0.51 o 
   6   1   0      175.27      177.21      3.60 o 
   7   1   0       29.18       32.33      1.79 o 
   8   1   0       70.91       63.41      2.77 o 
   9   1   0      398.07      385.72      6.77 o 
  10   1   0       48.31       45.66      2.86 o 
  11   1   0       60.51       56.14      3.40 o 
  12   1   0       28.44       26.80      3.09 o 
   0   2   0      688.01      670.90      9.82 o 
   1   2   0        2.76        0.83      0.42 o 
   2   2   0      665.79      682.28      6.46 o 
   3   2   0       96.02      105.37      2.39 o 
   4   2   0      856.05      967.84      8.87 o 
   5   2   0      226.51      247.08      4.03 o 
   6   2   0       37.97       39.13      1.76 o 
   7   2   0       49.60       50.74      2.35 o 
   8   2   0       23.33       19.61      1.75 o 
   9   2   0       14.43       13.61      1.74 o 
  10   2   0       51.67       52.23      3.44 o 
  11   2   0        0.00        0.62      1.55 o 
  12   2   0       50.14       43.24      3.77 o 
   1   3   0       59.47       49.84      1.09 o 
   2   3   0      424.35      457.09      5.07 o 
   3   3   0      839.72      904.66      7.91 o 
   4   3   0     1682.61     1828.79     15.37 o 
   5   3   0      205.34      208.30      3.75 o 
   6   3   0        2.56        2.86      0.81 o 
   7   3   0      335.44      349.56      6.20 o 
   8   3   0        3.38        3.76      1.22 o 
   9   3   0       38.19       43.84      2.92 o 
  10   3   0        3.60        1.90      1.44 o 
  11   3   0        2.87        2.89      1.72 o 
  12   3   0        0.51        1.58      2.16 o 
   0   4   0     1979.67     2041.82     19.25 o 
   1   4   0       47.94       58.98      1.57 o 
   2   4   0      895.10      953.93      7.90 o 
   3   4   0      426.60      485.21      5.67 o 
   4   4   0      301.08      305.22      4.13 o 
   5   4   0      219.38      220.85      3.66 o 
   6   4   0        1.95        1.03      0.64 o 
   7   4   0      549.57      500.11      8.01 o 
   8   4   0      888.39      841.15     12.46 o 
   9   4   0        4.68        3.82      1.47 o 
  10   4   0        0.64        0.51      1.51 o 
  11   4   0       61.67       50.60      4.01 o 
  12   4   0       23.02       17.68      3.51 o 
   1   5   0      682.63      712.16      5.75 o 
   2   5   0      459.64      471.27      4.85 o 
   3   5   0      799.58      822.91      8.01 o 
   4   5   0       25.93       25.01      1.40 o 
   5   5   0       40.28       42.07      2.11 o 
   6   5   0        7.60        8.92      1.17 o 
   7   5   0      256.69      221.93      5.79 o 
   8   5   0        0.13        4.23      1.51 o 
   9   5   0       61.70       67.45      4.07 o 
  10   5   0       26.27       27.65      3.21 o 
  11   5   0       25.34       24.30      3.12 o 
   0   6   0       54.03       51.80      1.81 o 
   1   6   0       46.35       43.35      1.39 o 
   2   6   0      154.73      152.28      4.06 o 
   3   6   0        3.79        4.90      0.96 o 
   4   6   0      148.45      142.16      4.77 o 
   5   6   0      174.55      183.78      4.01 o 
   6   6   0        8.12        6.12      1.21 o 
   7   6   0      184.89      169.73      5.74 o 
   8   6   0       89.50      101.96      4.35 o 
   9   6   0       34.84       31.82      2.92 o 
  10   6   0        3.52        5.22      2.34 o 
  11   6   0      112.50      111.20      7.49 o 
   1   7   0     1071.00     1046.74     11.78 o 
   2   7   0        2.96        1.94      0.69 o 
   3   7   0      129.01      123.62      3.48 o 
   4   7   0       27.62       29.50      1.96 o 
   5   7   0        0.44        2.00      1.01 o 
   6   7   0       53.09       50.66      2.75 o 
   7   7   0      321.44      304.25      8.06 o 
   8   7   0      255.84      265.18      8.78 o 
   9   7   0       60.44       56.66      4.90 o 
  10   7   0       74.11       74.62      5.39 o 
   0   8   0      215.00      202.58      6.29 o 
   1   8   0     1245.80     1186.58     14.42 o 
   2   8   0       15.71       13.17      1.82 o 
   3   8   0        2.07        1.43      1.10 o 
   4   8   0      207.61      215.18      5.42 o 
   5   8   0        4.94        3.83      1.34 o 
   6   8   0        0.02       -0.05      1.20 o 
   7   8   0        0.30        3.14      1.96 o 
   8   8   0      277.69      282.00     11.13 o 
   9   8   0       55.89       60.10      4.88 o 
   1   9   0       45.76       38.41      4.00 o 
   2   9   0       45.91       43.68      3.49 o 
   3   9   0       75.41       69.23      3.83 o 
   4   9   0       93.11      101.40      4.54 o 
   5   9   0       12.37        6.42      1.75 o 
   6   9   0        0.08        2.01      1.48 o 
   7   9   0        0.01       -0.78      2.18 o 
   8   9   0       97.40       95.72      6.39 o 
   0  10   0        4.11        3.46      2.01 o 
   1  10   0       20.97       16.88      3.31 o 
   2  10   0       74.27       69.84      4.31 o 
   3  10   0        0.76       -0.15      1.42 o 
   4  10   0        9.83        3.58      1.84 o 
   5  10   0       14.29       16.01      2.55 o 
   6  10   0      134.47      143.32      7.85 o 
   7  10   0       35.78       33.71      5.00 o 
   1  11   0        1.53        1.58      1.74 o 
   2  11   0       14.19       13.59      2.59 o 
   3  11   0       36.24       38.57      3.79 o 
   4  11   0       50.36       48.68      4.34 o 
   5  11   0       15.72       16.49      3.33 o 
   6  11   0       27.82       28.92      5.51 o 
   0  12   0      235.44      286.90     18.06 o 
   1  12   0        6.72        6.75      3.68 o 
   2  12   0       81.26       88.98      7.91 o 
   3  12   0       39.89       37.72      4.36 o 
 -11   0   1      501.90      496.97     12.42 o 
  -9   0   1      415.75      420.31      8.85 o 
  -7   0   1      135.50      143.87      4.28 o 
  -5   0   1      438.35      453.51      5.60 o 
  -3   0   1      848.14      758.39      8.85 o 
  -1   0   1      775.64      782.84      8.55 o 
   1   0   1     7329.40     7110.90     92.02 o 
   3   0   1        3.09        1.52      0.52 o 
   5   0   1      340.06      308.36      6.26 o 
   7   0   1      260.26      246.64      6.86 o 
   9   0   1     2039.78     1957.80     27.80 o 
  11   0   1      176.45      187.09      7.77 o 
 -12   1   1        0.89        1.12      1.88 o 
 -11   1   1      421.53      428.12      8.11 o 
 -10   1   1      492.86      487.28      7.70 o 
  -9   1   1        0.58        0.50      1.01 o 
  -8   1   1       85.02       84.29      3.26 o 
  -7   1   1      247.87      245.15      4.03 o 
  -6   1   1       63.10       70.61      1.96 o 
  -5   1   1      218.10      218.85      2.90 o 
  -4   1   1      344.98      378.63      3.94 o 
  -3   1   1      124.60      132.03      1.86 o 
  -2   1   1     3192.03     3293.90     32.48 o 
  -1   1   1       94.48       93.25      4.63 o 
   0   1   1     2017.15     2083.37     20.64 o 
   1   1   1     1795.62     1874.46     18.27 o 
   2   1   1     2019.91     1958.10     15.40 o 
   3   1   1       14.59        6.71      0.83 o 
   4   1   1      727.13      710.13      7.60 o 
   5   1   1        9.51       17.25      1.33 o 
   6   1   1      267.89      283.59      4.70 o 
   7   1   1        1.57        0.58      0.72 o 
   8   1   1     1460.72     1417.13     14.89 o 
   9   1   1      235.14      226.91      5.10 o 
  10   1   1       32.18       30.87      2.46 o 
  11   1   1       35.41       36.18      2.84 o 
  12   1   1        4.34        3.67      1.90 o 
 -12   2   1       21.82       16.61      2.64 o 
 -11   2   1        2.41        2.16      1.54 o 
 -10   2   1       39.44       35.81      2.67 o 
  -9   2   1       59.58       58.08      2.87 o 
  -8   2   1       49.11       50.44      2.38 o 
  -7   2   1       33.95       38.10      2.52 o 
  -6   2   1     1912.85     1973.88     16.24 o 
  -5   2   1        8.61        9.26      0.83 o 
  -4   2   1       15.20        9.21      0.60 o 
  -3   2   1       63.74       71.43      1.52 o 
  -2   2   1      298.07      319.59      3.18 o 
  -1   2   1      401.60      404.52      4.07 o 
   0   2   1      587.33      549.62     12.91 o 
   1   2   1      540.91      534.16      5.94 o 
   2   2   1     4273.02     4417.34     34.53 o 
   3   2   1       88.21       88.55      2.78 o 
   4   2   1     3948.39     4112.20     33.76 o 
   5   2   1      488.39      500.13      6.62 o 
   6   2   1      330.63      315.97      4.81 o 
   7   2   1       11.79       14.50      1.70 o 
   8   2   1       83.43       83.24      3.39 o 
   9   2   1       20.84       21.93      2.04 o 
  10   2   1       65.60       65.69      3.80 o 
  11   2   1       28.31       26.15      2.88 o 
  12   2   1       48.28       48.55      3.95 o 
 -12   3   1        1.83        2.15      1.92 o 
 -11   3   1       36.77       31.75      2.85 o 
 -10   3   1        9.02        9.92      1.80 o 
  -9   3   1        7.40        7.53      1.56 o 
  -8   3   1       35.94       31.47      2.20 o 
  -7   3   1        9.53        7.46      1.11 o 
  -6   3   1     1095.87     1106.66     10.88 o 
  -5   3   1       57.05       52.66      1.58 o 
  -4   3   1      589.12      645.85      5.77 o 
  -3   3   1       77.13       89.89      1.61 o 
  -2   3   1       44.53       38.51      0.93 o 
  -1   3   1      407.99      399.98      3.82 o 
   0   3   1      169.38      152.03      1.70 o 
   1   3   1     3628.96     3746.01     31.70 o 
   2   3   1      186.11      226.99      3.33 o 
   3   3   1      952.97      940.98     12.91 o 
   4   3   1      233.93      264.12      3.46 o 
   5   3   1      434.48      463.38      6.06 o 
   6   3   1       97.60      105.23      3.34 o 
   7   3   1        0.42        1.08      0.81 o 
   8   3   1      114.72      111.70      5.04 o 
   9   3   1       11.92        8.31      1.68 o 
  10   3   1        0.71        1.66      1.42 o 
  11   3   1        8.37        6.58      2.44 o 
  12   3   1       80.77       86.23      6.82 o 
 -12   4   1        0.68        1.62      2.88 o 
 -11   4   1        0.80        1.79      1.83 o 
 -10   4   1        0.84        0.41      1.59 o 
  -9   4   1       49.83       50.32      3.68 o 
  -8   4   1      202.02      181.96      4.98 o 
  -7   4   1       23.39       15.39      1.27 o 
  -6   4   1       53.16       50.49      2.04 o 
  -5   4   1        7.71        8.19      0.82 o 
  -4   4   1      223.69      218.40      2.85 o 
  -3   4   1      560.34      555.60      5.00 o 
  -2   4   1        7.75        9.50      0.60 o 
  -1   4   1     1228.77     1226.74      9.57 o 
   0   4   1      373.10      372.40      3.28 o 
   1   4   1      944.69     1032.93     11.13 o 
   2   4   1      533.78      617.04      7.26 o 
   3   4   1        0.20        0.96      0.49 o 
   4   4   1       39.95       34.05      1.63 o 
   5   4   1       69.34       77.31      2.67 o 
   6   4   1      118.25      109.66      3.36 o 
   7   4   1       90.16       93.04      4.73 o 
   8   4   1        1.11        1.13      1.12 o 
   9   4   1        4.65        3.65      1.63 o 
  10   4   1        0.03        1.02      1.74 o 
  11   4   1       87.94       84.51      5.13 o 
  12   4   1      149.50      166.99      9.19 o 
 -11   5   1        5.60        5.23      2.43 o 
 -10   5   1        2.82        2.67      1.78 o 
  -9   5   1        1.06        2.20      1.65 o 
  -8   5   1        0.94        1.27      1.32 o 
  -7   5   1      379.78      330.49      6.83 o 
  -6   5   1      159.58      157.83      3.46 o 
  -5   5   1        0.14        0.72      0.66 o 
  -4   5   1       99.00      107.80      2.14 o 
  -3   5   1     2659.61     2672.24     19.82 o 
  -2   5   1       43.61       64.91      1.35 o 
  -1   5   1      176.06      182.20      3.22 o 
   0   5   1      250.20      276.86      2.86 o 
   1   5   1       25.79       17.84      0.97 o 
   2   5   1      686.42      694.23      7.38 o 
   3   5   1      140.04      158.40      3.36 o 
   4   5   1      103.31      110.41      3.69 o 
   5   5   1       25.25       38.71      2.35 o 
   6   5   1      474.64      414.33      7.67 o 
   7   5   1        0.00        0.93      1.18 o 
   8   5   1        1.18        1.36      1.35 o 
   9   5   1       29.05       31.41      3.01 o 
  10   5   1       19.59       16.97      2.64 o 
  11   5   1        8.06        9.73      2.71 o 
 -11   6   1       37.58       41.11      4.65 o 
 -10   6   1       29.61       27.94      3.50 o 
  -9   6   1        9.64       10.54      2.53 o 
  -8   6   1        0.47        0.23      1.60 o 
  -7   6   1        0.22        1.50      0.91 o 
  -6   6   1       39.34       34.51      2.15 o 
  -5   6   1       60.59       65.93      2.72 o 
  -4   6   1      161.93      157.94      3.63 o 
  -3   6   1      529.96      475.81      5.71 o 
  -2   6   1       24.02       23.44      1.23 o 
  -1   6   1       41.02       40.58      1.41 o 
   0   6   1        4.17        3.98      0.70 o 
   1   6   1      146.62      139.29      2.88 o 
   2   6   1      292.40      293.94      4.49 o 
   3   6   1       18.65       17.01      1.41 o 
   4   6   1      187.17      187.47      4.24 o 
   5   6   1      227.48      207.45      4.74 o 
   6   6   1      115.34       86.65      3.60 o 
   7   6   1       83.41       85.37      3.82 o 
   8   6   1       97.70       89.91      4.42 o 
   9   6   1        0.55        2.62      1.61 o 
  10   6   1       48.88       48.62      3.77 o 
  11   6   1        0.44       -1.66      2.59 o 
 -10   7   1      202.31      192.97      8.37 o 
  -9   7   1       88.09       85.74      5.53 o 
  -8   7   1      121.90      125.58      5.82 o 
  -7   7   1        7.98        9.36      1.79 o 
  -6   7   1       70.54       72.28      3.23 o 
  -5   7   1        1.67        2.40      1.08 o 
  -4   7   1       63.94       71.99      2.97 o 
  -3   7   1     1153.70     1105.26     12.78 o 
  -2   7   1      205.17      187.07      3.49 o 
  -1   7   1      119.59      125.84      3.37 o 
   0   7   1      134.58      138.44      3.60 o 
   1   7   1      633.14      586.11      6.06 o 
   2   7   1      399.02      388.83      5.56 o 
   3   7   1       14.68       16.00      1.48 o 
   4   7   1      142.03      153.01      3.70 o 
   5   7   1       42.95       43.37      2.47 o 
   6   7   1        9.79        6.33      1.74 o 
   7   7   1      274.44      273.06      7.61 o 
   8   7   1      467.16      474.83     14.29 o 
   9   7   1       55.54       63.31      4.70 o 
  10   7   1       42.94       55.84      5.60 o 
  -9   8   1       43.36       34.16      3.87 o 
  -8   8   1        2.99        5.02      2.08 o 
  -7   8   1       65.76       71.70      3.42 o 
  -6   8   1       63.80       69.55      3.41 o 
  -5   8   1        1.42        1.19      1.25 o 
  -4   8   1       56.05       62.38      3.26 o 
  -3   8   1       10.27        6.60      1.61 o 
  -2   8   1       63.10       63.82      2.67 o 
  -1   8   1      195.36      194.63      4.37 o 
   0   8   1      115.69      111.45      3.54 o 
   1   8   1      669.50      653.11     10.70 o 
   2   8   1       72.39       65.58      3.07 o 
   3   8   1       22.24       21.73      2.08 o 
   4   8   1        2.42        1.34      1.07 o 
   5   8   1        2.09        2.63      1.30 o 
   6   8   1       17.82       25.54      3.03 o 
   7   8   1       38.36       37.03      3.61 o 
   8   8   1       72.55       71.33      5.00 o 
   9   8   1       75.10       83.23      5.59 o 
  -8   9   1        0.18        1.31      2.24 o 
  -7   9   1      225.89      256.58      7.92 o 
  -6   9   1        0.09        2.42      1.88 o 
  -5   9   1        4.55        4.34      1.64 o 
  -4   9   1        2.79        0.08      1.39 o 
  -3   9   1      156.09      162.69      5.34 o 
  -2   9   1       27.91       31.43      2.73 o 
  -1   9   1       38.65       35.18      2.52 o 
   0   9   1        0.03        0.69      0.96 o 
   1   9   1      255.67      247.89      6.88 o 
   2   9   1       88.86       88.51      4.69 o 
   3   9   1      125.05      118.29      5.18 o 
   4   9   1      193.99      171.97      5.11 o 
   5   9   1       18.76       20.65      2.25 o 
   6   9   1        8.41        7.73      2.55 o 
   7   9   1        0.27        0.89      2.34 o 
   8   9   1        4.92        3.76      2.76 o 
  -7  10   1        0.04       -0.57      3.12 o 
  -6  10   1       62.95       64.14      4.59 o 
  -5  10   1      279.57      298.99      8.45 o 
  -4  10   1        5.82        2.91      2.08 o 
  -3  10   1       93.93       88.53      6.70 o 
  -2  10   1      138.07      134.13      5.89 o 
  -1  10   1      120.10      128.18      3.83 o 
   0  10   1        4.47        2.92      1.73 o 
   1  10   1       65.23       63.56      7.55 o 
   2  10   1       98.97      100.14      6.05 o 
   3  10   1        6.60        5.63      1.86 o 
   4  10   1       88.41       88.00      5.63 o 
   5  10   1      256.16      300.32      9.23 o 
   6  10   1       33.16       38.37      5.97 o 
   7  10   1        4.21        5.28      5.20 o 
  -6  11   1        2.77       -1.12      3.17 o 
  -5  11   1        0.79        1.56      2.45 o 
  -4  11   1       28.52       29.44      3.40 o 
  -3  11   1       30.71       35.68      4.29 o 
  -2  11   1        1.13        4.48      2.03 o 
  -1  11   1      269.07      276.06     11.38 o 
   0  11   1       52.43       56.32      4.02 o 
   1  11   1       96.23      110.06      5.38 o 
   2  11   1       33.21       36.21      4.31 o 
   3  11   1      104.32      104.94      5.53 o 
   4  11   1        0.15        3.40      2.19 o 
   5  11   1        0.00        0.77      2.85 o 
  -3  12   1        1.02       -0.13      4.25 o 
  -2  12   1       32.81       31.14      6.30 o 
  -1  12   1       16.64       12.40      3.96 o 
   0  12   1       56.59       57.27      6.60 o 
   1  12   1       56.47       77.48     10.94 o 
   2  12   1       71.35       81.64      6.99 o 
   3  12   1       32.35       37.32      4.46 o 
 -12   0   2       17.84       14.53      2.88 o 
 -10   0   2      607.78      618.27     11.81 o 
  -8   0   2       58.17       54.08      4.06 o 
  -6   0   2      540.09      618.20      7.64 o 
  -4   0   2     1733.69     1777.07     16.50 o 
  -2   0   2     8853.13     8983.98     81.10 o 
   0   0   2       62.13       53.57      1.07 o 
   2   0   2      924.14      948.56     10.95 o 
   4   0   2      104.11       98.91      2.51 o 
   6   0   2       44.75       42.77      2.71 o 
   8   0   2       12.98       14.27      2.28 o 
  10   0   2       56.04       60.20      6.06 o 
  12   0   2       11.21        8.17      2.83 o 
 -12   1   2      137.89      130.07      4.94 o 
 -11   1   2       77.53       72.45      3.43 o 
 -10   1   2      154.52      153.73      4.10 o 
  -9   1   2       30.16       31.86      2.02 o 
  -8   1   2      119.54      130.42      3.20 o 
  -7   1   2        9.79        8.48      0.88 o 
  -6   1   2      459.01      484.38      4.90 o 
  -5   1   2      117.37       99.01      1.68 o 
  -4   1   2      114.38      124.69      1.81 o 
  -3   1   2       94.36       87.55      1.32 o 
  -2   1   2    21899.06    20587.93    142.67 o 
  -1   1   2     6917.87     6977.40     45.89 o 
   0   1   2      286.50      280.70      2.84 o 
   1   1   2     2115.47     2095.07     18.14 o 
   2   1   2      862.20      878.05      8.18 o 
   3   1   2     1702.49     1746.67     13.71 o 
   4   1   2      162.36      184.76      2.95 o 
   5   1   2       27.94       36.60      1.61 o 
   6   1   2        3.43        3.54      0.74 o 
   7   1   2        0.05       -0.10      0.74 o 
   8   1   2      463.04      438.61      6.87 o 
   9   1   2      617.38      607.41      8.90 o 
  10   1   2       93.18       95.99      4.11 o 
  11   1   2       65.01       67.03      3.94 o 
  12   1   2       43.74       43.40      3.70 o 
 -12   2   2       54.20       44.87      3.51 o 
 -11   2   2        8.31        6.17      1.67 o 
 -10   2   2       14.93       10.43      1.67 o 
  -9   2   2        0.12        0.75      0.92 o 
  -8   2   2       14.72       10.67      1.87 o 
  -7   2   2       80.96       85.76      2.92 o 
  -6   2   2      684.08      724.11      6.47 o 
  -5   2   2      772.79      832.12      7.24 o 
  -4   2   2       65.48       78.85      1.59 o 
  -3   2   2      366.47      450.31      4.09 o 
  -2   2   2     3986.67     4173.43     26.34 o 
  -1   2   2       49.92       81.94      1.38 o 
   0   2   2       27.43       23.96      0.89 o 
   1   2   2     3105.64     3205.72     29.22 o 
   2   2   2      364.88      369.07      4.35 o 
   3   2   2      133.86      119.35      2.17 o 
   4   2   2      216.62      221.46      3.40 o 
   5   2   2      253.73      283.99      4.70 o 
   6   2   2       43.88       41.43      2.15 o 
   7   2   2      177.36      175.09      4.06 o 
   8   2   2        7.53        4.91      1.23 o 
   9   2   2      155.49      147.77      4.44 o 
  10   2   2       23.65       24.41      3.15 o 
  11   2   2        9.17        8.94      3.12 o 
  12   2   2        1.92        0.63      2.20 o 
 -12   3   2       51.24       53.55      4.07 o 
 -11   3   2        0.75        1.48      1.63 o 
 -10   3   2       58.71       53.98      3.04 o 
  -9   3   2      278.19      279.09      6.00 o 
  -8   3   2       35.59       35.30      2.13 o 
  -7   3   2      161.09      169.81      3.50 o 
  -6   3   2        3.19        3.50      0.77 o 
  -5   3   2      193.58      219.94      3.04 o 
  -4   3   2        2.19        3.17      0.53 o 
  -3   3   2       21.39       24.84      0.91 o 
  -2   3   2        1.37        1.04      0.45 o 
  -1   3   2      970.08      952.68      7.24 o 
   0   3   2     2439.20     2485.82     20.30 o 
   1   3   2     2913.47     3047.06     26.21 o 
   2   3   2     2879.75     3085.41     28.67 o 
   3   3   2     1924.72     1998.78     19.23 o 
   4   3   2      195.16      191.90      3.58 o 
   5   3   2      422.73      428.70      5.37 o 
   6   3   2      153.92      155.54      4.43 o 
   7   3   2       79.40       90.45      3.60 o 
   8   3   2        1.82        1.30      1.21 o 
   9   3   2        7.26        4.90      1.46 o 
  10   3   2        1.95        1.62      1.37 o 
  11   3   2        5.73        3.83      1.97 o 
  12   3   2       16.09       21.40      4.13 o 
 -12   4   2        0.14        0.42      2.59 o 
 -11   4   2        9.64        9.56      2.49 o 
 -10   4   2       15.07       19.29      3.92 o 
  -9   4   2      422.31      388.27     12.82 o 
  -8   4   2      141.03      141.33      6.77 o 
  -7   4   2       63.18       59.83      2.36 o 
  -6   4   2      612.37      628.44      7.19 o 
  -5   4   2      400.09      400.31      4.90 o 
  -4   4   2       13.74       10.66      0.78 o 
  -3   4   2       89.24       87.60      1.71 o 
  -2   4   2       16.47       16.96      0.81 o 
  -1   4   2       49.22       59.40      1.22 o 
   0   4   2       19.35       12.60      0.80 o 
   1   4   2      642.81      727.53     13.13 o 
   2   4   2      122.12      145.87      2.89 o 
   3   4   2       96.88       82.29      2.19 o 
   4   4   2      200.11      206.24      3.66 o 
   5   4   2       13.53       21.22      2.05 o 
   6   4   2       42.05       45.62      2.39 o 
   7   4   2       62.10       55.45      4.19 o 
   8   4   2       17.75       16.24      2.27 o 
   9   4   2       22.88       23.68      3.08 o 
  10   4   2       41.54       42.33      3.85 o 
  11   4   2       19.79       23.18      3.04 o 
 -11   5   2        0.12        2.05      2.21 o 
 -10   5   2       44.50       51.07      3.78 o 
  -9   5   2       10.40        8.30      2.25 o 
  -8   5   2       23.64       26.18      2.34 o 
  -7   5   2       13.55       12.98      1.41 o 
  -6   5   2       20.74       22.32      1.74 o 
  -5   5   2       76.17       65.82      1.93 o 
  -4   5   2        0.29        0.86      0.60 o 
  -3   5   2        0.10        0.71      0.48 o 
  -2   5   2        0.68        0.63      0.42 o 
  -1   5   2      179.71      160.87      2.14 o 
   0   5   2       79.26       82.92      1.79 o 
   1   5   2       32.81       36.33      1.43 o 
   2   5   2      348.96      371.60      5.08 o 
   3   5   2       40.37       41.36      1.88 o 
   4   5   2        9.44        6.46      1.56 o 
   5   5   2       27.98       37.74      2.49 o 
   6   5   2      778.49      669.30     11.74 o 
   7   5   2       73.07       64.63      3.48 o 
   8   5   2        1.60        1.26      1.38 o 
   9   5   2        6.50        6.26      2.02 o 
  10   5   2       24.81       18.72      3.00 o 
  11   5   2        0.15        0.52      2.52 o 
 -11   6   2        2.70        5.67      3.29 o 
 -10   6   2       21.80       24.10      2.96 o 
  -9   6   2        2.72        2.51      1.76 o 
  -8   6   2       23.64       30.62      4.22 o 
  -7   6   2      258.97      248.59      5.55 o 
  -6   6   2       77.34       77.20      4.83 o 
  -5   6   2      271.64      278.15      5.43 o 
  -4   6   2      469.21      474.32      6.48 o 
  -3   6   2     1272.43     1186.21     11.39 o 
  -2   6   2      948.04      895.74      8.25 o 
  -1   6   2        1.72        1.35      0.53 o 
   0   6   2       34.22       34.91      1.78 o 
   1   6   2      163.93      168.68      3.08 o 
   2   6   2      218.73      205.14      3.64 o 
   3   6   2        9.88        7.71      1.96 o 
   4   6   2        0.81        0.77      0.76 o 
   5   6   2     1570.29     1440.62     17.64 o 
   6   6   2       92.99      139.77      4.72 o 
   7   6   2        1.95        3.03      1.41 o 
   8   6   2       16.90       21.40      2.38 o 
   9   6   2       56.09       60.75      3.78 o 
  10   6   2        3.33        6.92      2.26 o 
  11   6   2       15.30       12.65      3.31 o 
 -10   7   2       44.98       50.06      5.05 o 
  -9   7   2      276.79      279.81      8.12 o 
  -8   7   2        0.93       -1.30      1.43 o 
  -7   7   2      365.11      368.39      7.45 o 
  -6   7   2       16.49       12.87      2.02 o 
  -5   7   2       22.27       18.63      1.85 o 
  -4   7   2       32.55       25.70      2.49 o 
  -3   7   2      504.76      467.12      6.95 o 
  -2   7   2      539.72      504.02      7.23 o 
  -1   7   2      287.50      267.98      5.28 o 
   0   7   2      120.59      125.23      2.59 o 
   1   7   2      229.54      228.15      4.05 o 
   2   7   2       62.23       55.97      2.21 o 
   3   7   2       24.10       27.57      1.72 o 
   4   7   2        1.51       -0.21      0.91 o 
   5   7   2      103.61      104.42      4.62 o 
   6   7   2      107.47       94.82      4.32 o 
   7   7   2        3.04        3.73      1.65 o 
   8   7   2       88.96       89.46      4.77 o 
   9   7   2       22.17       27.51      3.16 o 
  10   7   2      270.16      300.59     18.33 o 
  -9   8   2      149.79      146.36      6.18 o 
  -8   8   2        1.50        2.98      1.96 o 
  -7   8   2       41.23       50.31      3.13 o 
  -6   8   2        0.02        1.30      1.38 o 
  -5   8   2        1.61        1.16      1.23 o 
  -4   8   2       16.97       15.80      1.94 o 
  -3   8   2       26.48       22.63      1.83 o 
  -2   8   2      257.13      255.88      5.44 o 
  -1   8   2      768.81      765.48     10.52 o 
   0   8   2      575.58      555.99      9.66 o 
   1   8   2        2.49        1.78      1.16 o 
   2   8   2       33.97       28.32      2.23 o 
   3   8   2       50.13       44.24      3.89 o 
   4   8   2        1.68        4.77      1.31 o 
   5   8   2       30.58       30.32      3.14 o 
   6   8   2       10.49        6.14      1.95 o 
   7   8   2       33.31       37.73      3.62 o 
   8   8   2        0.42        2.63      2.12 o 
   9   8   2      382.51      413.69     14.42 o 
  -8   9   2       25.80       33.32      4.97 o 
  -7   9   2       58.82       68.95      4.22 o 
  -6   9   2       85.66      100.08      4.80 o 
  -5   9   2        1.34        2.23      1.65 o 
  -4   9   2        0.88        1.76      1.62 o 
  -3   9   2      186.78      172.49      5.86 o 
  -2   9   2        5.70        5.39      1.32 o 
  -1   9   2      103.61       96.92      4.11 o 
   0   9   2        5.32        4.14      1.47 o 
   1   9   2       67.45       62.49      4.26 o 
   2   9   2      306.59      287.46      6.94 o 
   3   9   2       78.42       82.31      5.00 o 
   4   9   2       65.62       63.13      4.41 o 
   5   9   2        8.54        9.39      2.45 o 
   6   9   2       10.81        5.72      2.47 o 
   7   9   2        5.57        2.06      2.13 o 
   8   9   2        4.77        5.45      3.01 o 
  -7  10   2        3.82        1.57      2.41 o 
  -6  10   2        4.09        2.30      2.17 o 
  -5  10   2        0.08       -1.67      1.67 o 
  -4  10   2       52.82       51.73      4.01 o 
  -3  10   2      130.89      135.43      5.56 o 
  -2  10   2        3.79        3.20      1.44 o 
  -1  10   2        3.13        4.91      1.86 o 
   0  10   2       16.98       17.97      2.52 o 
   1  10   2       14.38       16.00      2.55 o 
   2  10   2        0.44       -1.40      1.40 o 
   3  10   2        2.51        4.87      1.83 o 
   4  10   2       19.50       17.58      2.45 o 
   5  10   2       89.26       94.42      6.75 o 
   6  10   2        4.78        2.53      2.69 o 
   7  10   2       16.72        7.62      6.84 o 
  -5  11   2       77.99       74.06      5.25 o 
  -4  11   2       47.26       43.12      4.57 o 
  -3  11   2        1.62       -1.26      1.98 o 
  -2  11   2        1.16        0.52      2.21 o 
  -1  11   2       36.92       40.80      3.09 o 
   0  11   2      174.08      194.31      6.77 o 
   1  11   2       15.83       15.62      2.83 o 
   2  11   2        2.81        2.33      2.00 o 
   3  11   2       19.16       24.70      3.03 o 
   4  11   2      158.92      156.57      7.29 o 
   5  11   2       51.60       48.61      8.51 o 
  -3  12   2       10.86        7.22      4.84 o 
  -2  12   2        0.32        1.39      2.86 o 
  -1  12   2        8.88        7.16      3.53 o 
   0  12   2       26.49       22.99      7.34 o 
   1  12   2       52.07       46.11      6.37 o 
   2  12   2       16.39       19.66      3.62 o 
   3  12   2       44.18       42.56      6.14 o 
 -11   0   3        5.28        5.75      2.17 o 
  -9   0   3       51.33       62.47      4.64 o 
  -7   0   3       52.43       56.79      3.04 o 
  -5   0   3       61.78       92.37      2.40 o 
  -3   0   3      556.54      583.85      5.84 o 
  -1   0   3     1403.16     1462.20     15.68 o 
   1   0   3      835.42      751.30     13.24 o 
   3   0   3      110.99       96.75      2.60 o 
   5   0   3       69.50       76.15      3.41 o 
   7   0   3      285.14      264.32      6.77 o 
   9   0   3       37.34       34.25      3.32 o 
  11   0   3        6.50        4.05      2.30 o 
 -12   1   3      153.03      157.07      6.84 o 
 -11   1   3      107.24      109.62      4.04 o 
 -10   1   3       44.47       47.04      2.81 o 
  -9   1   3        0.52        0.96      0.96 o 
  -8   1   3        2.81        4.49      1.11 o 
  -7   1   3       85.74       90.00      2.97 o 
  -6   1   3        2.07        3.74      0.63 o 
  -5   1   3        0.42        1.99      0.43 o 
  -4   1   3      578.72      633.65      4.91 o 
  -3   1   3      818.24      872.55      6.03 o 
  -2   1   3     3230.38     3482.73     21.14 o 
  -1   1   3     4397.39     4535.79     29.47 o 
   0   1   3     1814.22     1849.52     12.85 o 
   1   1   3       55.63       42.02      1.05 o 
   2   1   3     4720.55     4771.40     34.89 o 
   3   1   3     4944.83     5104.35     37.77 o 
   4   1   3      965.68     1009.56      9.15 o 
   5   1   3       25.29       26.84      1.64 o 
   6   1   3      141.37      131.73      4.01 o 
   7   1   3     1457.44     1346.79     14.66 o 
   8   1   3       77.61       66.82      3.78 o 
   9   1   3      339.49      343.04      6.41 o 
  10   1   3      224.89      216.65      5.46 o 
  11   1   3       15.04       15.27      2.27 o 
  12   1   3        1.57        2.08      2.36 o 
 -12   2   3      375.71      376.09      9.78 o 
 -11   2   3       14.67       10.42      1.97 o 
 -10   2   3      162.29      162.44      4.62 o 
  -9   2   3        0.61        0.28      0.96 o 
  -8   2   3      135.99      127.85      3.21 o 
  -7   2   3        8.13        8.74      1.10 o 
  -6   2   3      176.79      174.33      3.20 o 
  -5   2   3      659.40      686.79      6.24 o 
  -4   2   3        8.25       12.83      0.78 o 
  -3   2   3       37.10       42.64      1.12 o 
  -2   2   3     4733.56     5153.59     32.53 o 
  -1   2   3     2032.91     2223.14     16.70 o 
   0   2   3     1759.01     1725.72     12.78 o 
   1   2   3      381.30      413.00      3.53 o 
   2   2   3     1281.70     1174.57     11.44 o 
   3   2   3      297.78      318.65      3.67 o 
   4   2   3       41.15       41.71      1.29 o 
   5   2   3      192.99      202.52      4.04 o 
   6   2   3      568.99      537.51      7.26 o 
   7   2   3      827.56      802.97     10.08 o 
   8   2   3      161.17      148.01      4.12 o 
   9   2   3       16.32       11.43      1.77 o 
  10   2   3       85.53       91.76      4.37 o 
  11   2   3        1.20        1.89      1.71 o 
  12   2   3        7.02        8.79      2.91 o 
 -12   3   3       33.52       23.97      3.63 o 
 -11   3   3       75.19       74.13      4.20 o 
 -10   3   3       83.82       79.23      3.80 o 
  -9   3   3      310.41      305.94      5.83 o 
  -8   3   3       22.74       24.68      2.36 o 
  -7   3   3       14.38       11.50      1.16 o 
  -6   3   3      124.32      129.92      2.63 o 
  -5   3   3       50.64       53.48      1.91 o 
  -4   3   3        8.65       11.11      0.77 o 
  -3   3   3       66.03       70.09      1.67 o 
  -2   3   3      477.91      478.77      4.38 o 
  -1   3   3     2451.91     2594.91     19.94 o 
   0   3   3      458.17      479.51      4.63 o 
   1   3   3      898.00      943.82      8.84 o 
   2   3   3     1406.91     1456.86     15.77 o 
   3   3   3       85.35      118.38      2.15 o 
   4   3   3       14.59       13.02      0.94 o 
   5   3   3       20.20       20.62      1.32 o 
   6   3   3      347.19      349.54      6.51 o 
   7   3   3        3.06        3.64      1.17 o 
   8   3   3        0.31        0.33      1.11 o 
   9   3   3       10.56        6.46      1.71 o 
  10   3   3      223.21      211.54      6.60 o 
  11   3   3        3.58        5.30      2.10 o 
  12   3   3        4.49        5.39      2.92 o 
 -12   4   3        4.08        3.12      3.06 o 
 -11   4   3        5.37        5.68      1.95 o 
 -10   4   3       17.12       13.13      2.46 o 
  -9   4   3        5.17        3.27      1.38 o 
  -8   4   3      861.00      866.67     10.33 o 
  -7   4   3        0.83        0.65      0.78 o 
  -6   4   3      239.13      239.63      4.88 o 
  -5   4   3       35.70       45.09      1.60 o 
  -4   4   3      427.87      450.94      4.58 o 
  -3   4   3       17.64       23.96      0.98 o 
  -2   4   3        5.37        7.48      0.63 o 
  -1   4   3       21.38       27.29      1.02 o 
   0   4   3      322.68      392.83      5.88 o 
   1   4   3      450.52      490.94      5.31 o 
   2   4   3      861.36      982.68     10.27 o 
   3   4   3       21.24       25.37      1.46 o 
   4   4   3      261.59      255.03      3.95 o 
   5   4   3       42.81       49.89      2.44 o 
   6   4   3       39.89       32.69      2.57 o 
   7   4   3       95.05       82.50      4.05 o 
   8   4   3       20.51       21.90      2.51 o 
   9   4   3        7.94        5.14      1.77 o 
  10   4   3      200.90      222.66      7.58 o 
  11   4   3      215.60      245.76      9.16 o 
 -11   5   3        3.34        2.67      2.27 o 
 -10   5   3       84.86       84.31      4.94 o 
  -9   5   3        0.81       -0.05      1.45 o 
  -8   5   3       22.30       19.29      1.84 o 
  -7   5   3       72.73       82.01      3.08 o 
  -6   5   3       39.67       42.53      1.90 o 
  -5   5   3     1589.96     1554.58     13.82 o 
  -4   5   3       91.17       77.07      2.35 o 
  -3   5   3       57.14       62.99      1.57 o 
  -2   5   3        1.19        0.66      0.47 o 
  -1   5   3        0.04        0.57      0.37 o 
   0   5   3      111.17      111.40      2.13 o 
   1   5   3      205.48      215.11      3.08 o 
   2   5   3     1017.61     1021.03     10.54 o 
   3   5   3      589.98      611.47      7.61 o 
   4   5   3      224.93      209.88      4.77 o 
   5   5   3      141.57      132.20      4.22 o 
   6   5   3      167.79      188.10      5.09 o 
   7   5   3        3.60        4.34      1.58 o 
   8   5   3       10.05        5.63      1.92 o 
   9   5   3        1.32        0.91      1.62 o 
  10   5   3        2.54        2.99      1.94 o 
  11   5   3       30.43       34.65      4.80 o 
 -11   6   3        0.91       -0.69      2.60 o 
 -10   6   3       13.65       11.48      2.45 o 
  -9   6   3       12.27       10.72      2.20 o 
  -8   6   3       28.37       24.94      2.27 o 
  -7   6   3        0.52       -0.21      1.06 o 
  -6   6   3      286.32      282.91      7.90 o 
  -5   6   3       29.90       36.88      2.07 o 
  -4   6   3     1407.61     1436.32     14.15 o 
  -3   6   3      390.57      396.03      4.70 o 
  -2   6   3       66.05       65.39      1.66 o 
  -1   6   3       37.17       32.32      1.44 o 
   0   6   3      457.49      477.33      5.81 o 
   1   6   3       29.60       29.58      1.60 o 
   2   6   3        0.76        1.55      0.72 o 
   3   6   3        8.09       13.27      1.60 o 
   4   6   3      147.94      124.59      4.92 o 
   5   6   3      142.04      138.01      4.41 o 
   6   6   3     1800.30     1631.38     19.99 o 
   7   6   3       56.91       54.47      3.26 o 
   8   6   3       91.09       82.84      4.46 o 
   9   6   3        2.82        1.95      1.74 o 
  10   6   3        8.04        8.33      2.26 o 
 -10   7   3        6.84        7.14      2.88 o 
  -9   7   3       27.13       24.32      2.95 o 
  -8   7   3        1.18        4.93      1.63 o 
  -7   7   3        0.60       -0.36      1.18 o 
  -6   7   3       38.22       35.24      2.67 o 
  -5   7   3       70.25       71.18      3.10 o 
  -4   7   3       27.62       29.39      1.88 o 
  -3   7   3       71.49       69.97      2.29 o 
  -2   7   3       34.50       39.31      2.52 o 
  -1   7   3       71.73       69.52      2.37 o 
   0   7   3       57.22       58.12      3.25 o 
   1   7   3      151.49      133.69      3.10 o 
   2   7   3       96.82      114.76      3.16 o 
   3   7   3        1.50        1.14      0.81 o 
   4   7   3      168.96      132.07      5.01 o 
   5   7   3        0.00        0.51      1.24 o 
   6   7   3      441.00      454.89      9.02 o 
   7   7   3        0.26       -0.46      1.50 o 
   8   7   3       34.63       37.88      3.48 o 
   9   7   3        0.63        2.69      2.02 o 
  10   7   3       46.29       46.10      5.56 o 
  -9   8   3       39.83       49.37      5.11 o 
  -8   8   3       81.24       95.40      5.16 o 
  -7   8   3        4.70        4.05      1.74 o 
  -6   8   3       57.65       59.61      3.73 o 
  -5   8   3       55.51       48.93      3.73 o 
  -4   8   3        2.30        3.88      1.21 o 
  -3   8   3       21.98       20.54      2.77 o 
  -2   8   3      207.77      198.18      6.45 o 
  -1   8   3      537.10      549.71      9.61 o 
   0   8   3      664.53      647.42     10.64 o 
   1   8   3        0.63        1.76      1.06 o 
   2   8   3      349.64      297.30      5.71 o 
   3   8   3        6.16        5.20      1.16 o 
   4   8   3       16.03       18.24      2.00 o 
   5   8   3        2.13        1.61      1.43 o 
   6   8   3        6.32        2.94      1.62 o 
   7   8   3        2.11       -0.53      1.61 o 
   8   8   3       80.78       92.41      5.17 o 
   9   8   3        0.07        0.19      2.65 o 
  -8   9   3        4.62        6.23      2.23 o 
  -7   9   3       96.51      106.65      5.38 o 
  -6   9   3       27.63       33.80      3.23 o 
  -5   9   3       79.50       81.38      4.60 o 
  -4   9   3        7.33        7.28      1.45 o 
  -3   9   3      314.56      330.90      7.61 o 
  -2   9   3        9.62        9.40      1.94 o 
  -1   9   3      636.94      630.83     11.96 o 
   0   9   3       72.12       75.38      3.86 o 
   1   9   3       18.42       25.46      2.50 o 
   2   9   3      140.76      124.72      4.64 o 
   3   9   3        1.85        4.62      1.61 o 
   4   9   3        6.40        4.94      1.95 o 
   5   9   3       17.19       16.43      2.98 o 
   6   9   3        4.84        2.42      1.92 o 
   7   9   3       22.76       19.47      3.82 o 
   8   9   3      312.34      343.46     11.87 o 
  -7  10   3        4.41        2.18      2.53 o 
  -6  10   3       39.42       47.27      4.11 o 
  -5  10   3        3.74        6.98      2.27 o 
  -4  10   3       11.23       11.74      2.39 o 
  -3  10   3        0.12        0.47      1.60 o 
  -2  10   3      160.51      169.69      5.27 o 
  -1  10   3      517.69      534.29     11.30 o 
   0  10   3       38.45       36.05      3.94 o 
   1  10   3       18.60       14.64      2.34 o 
   2  10   3       44.82       45.48      3.40 o 
   3  10   3       20.60       22.47      2.84 o 
   4  10   3       18.48       11.04      3.15 o 
   5  10   3       13.69       12.43      4.28 o 
   6  10   3        2.01        1.88      2.44 o 
   7  10   3        6.00        4.28      3.64 o 
  -5  11   3        1.44        2.06      2.82 o 
  -4  11   3       18.43       19.51      3.64 o 
  -3  11   3       35.86       35.38      4.87 o 
  -2  11   3      145.32      169.34      6.23 o 
  -1  11   3      236.95      244.85      7.67 o 
   0  11   3       46.53       47.42      4.00 o 
   1  11   3        9.77        9.55      2.45 o 
   2  11   3        0.87        0.56      1.82 o 
   3  11   3       77.66       84.07      6.63 o 
   4  11   3       17.19       25.69      5.47 o 
   5  11   3       65.80       62.23      7.47 o 
  -2  12   3        9.25        8.15      3.71 o 
  -1  12   3        9.92        9.98      3.69 o 
   0  12   3       40.81       39.42      6.74 o 
   1  12   3       43.93       44.53      5.34 o 
   2  12   3       40.43       39.95      4.42 o 
 -12   0   4        2.00       -0.06      3.02 o 
 -10   0   4        0.74       -0.15      1.59 o 
  -8   0   4     1194.12     1230.59     15.14 o 
  -6   0   4       37.96       39.43      1.95 o 
  -4   0   4     1036.40     1071.00     10.02 o 
  -2   0   4       79.73       86.97      1.61 o 
   0   0   4     1475.21     1550.44     13.48 o 
   2   0   4        9.71       19.45      1.49 o 
   4   0   4     1408.12     1315.75     15.67 o 
   6   0   4       46.37       50.29      2.83 o 
   8   0   4       72.58       81.44      4.37 o 
  10   0   4      156.96      155.15      8.79 o 
  12   0   4      326.67      372.30     16.87 o 
 -12   1   4       54.24       61.97      7.00 o 
 -11   1   4       96.67      100.87      7.30 o 
 -10   1   4       82.45       84.16      3.77 o 
  -9   1   4      145.11      151.40      4.17 o 
  -8   1   4      126.26      120.20      2.73 o 
  -7   1   4      275.93      317.84      4.68 o 
  -6   1   4       12.18       11.83      0.88 o 
  -5   1   4       24.15       25.78      1.02 o 
  -4   1   4      831.32      955.92      7.06 o 
  -3   1   4      533.21      574.22      4.58 o 
  -2   1   4      720.81      809.70      5.79 o 
  -1   1   4        0.78        0.27      0.33 o 
   0   1   4      354.90      356.06      3.13 o 
   1   1   4      157.87      147.91      2.37 o 
   2   1   4      116.43      141.27      2.24 o 
   3   1   4     2732.64     2815.83     22.99 o 
   4   1   4       77.03       70.09      1.71 o 
   5   1   4       75.80       79.21      1.76 o 
   6   1   4      153.63      142.72      3.36 o 
   7   1   4      824.10      782.84     10.03 o 
   8   1   4        2.58        2.11      0.96 o 
   9   1   4        9.97        4.73      1.41 o 
  10   1   4      101.16      103.34      4.32 o 
  11   1   4       15.33       12.51      2.24 o 
  12   1   4      100.12      116.45      6.59 o 
 -12   2   4      161.94      153.28      7.34 o 
 -11   2   4       21.64       20.56      2.92 o 
 -10   2   4       13.19        8.51      2.17 o 
  -9   2   4       12.26        9.54      1.18 o 
  -8   2   4       12.06        8.71      0.98 o 
  -7   2   4       45.49       44.19      2.24 o 
  -6   2   4        2.56        4.25      0.74 o 
  -5   2   4      434.70      437.35      4.40 o 
  -4   2   4     3025.63     3278.41     20.12 o 
  -3   2   4     1172.66     1298.62      8.38 o 
  -2   2   4        2.20        3.38      0.45 o 
  -1   2   4     3031.97     3071.27     20.36 o 
   0   2   4       21.47       31.95      1.17 o 
   1   2   4       69.54       70.28      1.51 o 
   2   2   4      327.26      345.11      4.18 o 
   3   2   4      549.13      607.15      6.94 o 
   4   2   4       25.03       30.66      1.23 o 
   5   2   4      440.07      413.68      4.94 o 
   6   2   4       45.09       41.20      2.01 o 
   7   2   4      775.92      767.47     11.01 o 
   8   2   4      111.72       96.88      3.85 o 
   9   2   4        0.41        0.65      1.15 o 
  10   2   4        1.13        0.96      1.41 o 
  11   2   4        3.39        4.72      1.88 o 
  12   2   4       54.81       58.25      5.77 o 
 -12   3   4       14.89       13.39      3.27 o 
 -11   3   4       42.51       41.96      4.24 o 
 -10   3   4        5.46        3.76      1.65 o 
  -9   3   4       12.03       10.76      1.41 o 
  -8   3   4        0.02        1.33      0.89 o 
  -7   3   4      259.29      272.37      4.23 o 
  -6   3   4       20.21       20.88      1.28 o 
  -5   3   4      109.10      105.96      2.06 o 
  -4   3   4     1948.23     2067.12     13.58 o 
  -3   3   4      128.15      169.50      2.15 o 
  -2   3   4      179.83      187.00      2.34 o 
  -1   3   4      273.90      309.32      3.55 o 
   0   3   4     1724.47     1937.22     16.60 o 
   1   3   4       18.04       16.55      1.21 o 
   2   3   4        8.28        9.81      0.67 o 
   3   3   4       73.83       80.55      1.74 o 
   4   3   4      482.48      488.79      5.56 o 
   5   3   4      100.87      118.37      2.71 o 
   6   3   4      130.69      130.52      3.61 o 
   7   3   4       15.57       12.11      1.65 o 
   8   3   4      217.06      201.41      5.49 o 
   9   3   4        3.17        1.64      1.43 o 
  10   3   4       21.54       21.99      2.74 o 
  11   3   4        5.25        4.10      2.06 o 
 -12   4   4        2.14        3.31      2.92 o 
 -11   4   4        4.13        4.59      2.42 o 
 -10   4   4        0.78        0.96      1.66 o 
  -9   4   4       15.38       15.89      1.81 o 
  -8   4   4      197.28      191.31      4.77 o 
  -7   4   4       56.59       54.35      2.43 o 
  -6   4   4       25.64       24.14      1.47 o 
  -5   4   4       51.42       53.22      1.80 o 
  -4   4   4       54.38       56.95      1.58 o 
  -3   4   4      475.96      478.62      4.69 o 
  -2   4   4       30.59       36.41      1.16 o 
  -1   4   4      151.31      122.07      2.11 o 
   0   4   4      123.57      117.97      2.09 o 
   1   4   4      219.55      250.38      3.38 o 
   2   4   4      302.69      317.58      4.65 o 
   3   4   4      101.69      104.53      2.06 o 
   4   4   4     1395.78     1362.64     20.00 o 
   5   4   4       27.92       30.72      2.30 o 
   6   4   4        0.00        0.59      0.95 o 
   7   4   4      158.74      146.92      5.07 o 
   8   4   4       19.74       17.02      2.33 o 
   9   4   4        0.29       -0.14      1.36 o 
  10   4   4       16.51       18.80      3.96 o 
  11   4   4       49.89       65.68      5.88 o 
 -11   5   4       57.83       68.65      7.10 o 
 -10   5   4       51.82       54.66      4.66 o 
  -9   5   4        1.81        1.36      1.20 o 
  -8   5   4        7.22        4.90      1.44 o 
  -7   5   4       33.74       34.79      1.95 o 
  -6   5   4      135.95      137.91      3.40 o 
  -5   5   4     1210.06     1145.35     10.91 o 
  -4   5   4     1054.16     1021.40      9.51 o 
  -3   5   4       21.35       22.77      1.27 o 
  -2   5   4       96.64      102.30      2.02 o 
  -1   5   4        5.10        1.84      0.51 o 
   0   5   4     1717.15     1690.31     17.84 o 
   1   5   4      156.46      173.93      3.17 o 
   2   5   4      306.83      295.24      6.17 o 
   3   5   4        0.41        2.60      0.91 o 
   4   5   4      662.48      615.39      8.61 o 
   5   5   4       61.51       59.47      3.00 o 
   6   5   4       43.03       39.50      2.84 o 
   7   5   4       23.55       23.12      2.51 o 
   8   5   4       10.21       10.45      2.07 o 
   9   5   4       61.89       65.72      6.19 o 
  10   5   4       15.26       16.18      3.57 o 
  11   5   4       24.65       30.50      4.62 o 
 -11   6   4        0.08       -2.01      2.76 o 
 -10   6   4        2.83        5.07      2.52 o 
  -9   6   4      153.49      162.63      6.88 o 
  -8   6   4       19.30       18.09      2.13 o 
  -7   6   4       24.71       23.46      2.19 o 
  -6   6   4       68.63       74.87      2.79 o 
  -5   6   4      547.22      530.31      6.95 o 
  -4   6   4      923.14      867.37      8.67 o 
  -3   6   4        5.29        5.23      0.93 o 
  -2   6   4       90.52       90.05      2.19 o 
  -1   6   4      319.74      314.72      4.23 o 
   0   6   4       59.96       73.07      2.29 o 
   1   6   4      478.90      459.41      7.12 o 
   2   6   4        5.61        6.50      0.98 o 
   3   6   4        3.51        7.51      1.41 o 
   4   6   4       50.13       29.37      3.14 o 
   5   6   4      126.90      105.51      5.04 o 
   6   6   4      185.49      183.81      5.89 o 
   7   6   4        3.61        4.94      1.59 o 
   8   6   4       54.62       59.04      6.19 o 
   9   6   4       40.84       34.22      3.28 o 
  10   6   4        1.92        2.79      2.29 o 
 -10   7   4        4.76        5.11      2.70 o 
  -9   7   4        0.61        2.34      1.84 o 
  -8   7   4      120.72      130.07      5.14 o 
  -7   7   4        2.57        3.03      1.56 o 
  -6   7   4       12.41        9.55      1.41 o 
  -5   7   4      251.85      261.87      5.24 o 
  -4   7   4        4.35        5.24      1.16 o 
  -3   7   4       17.04       16.87      1.40 o 
  -2   7   4        7.59        6.36      0.95 o 
  -1   7   4       23.99       23.88      1.64 o 
   0   7   4       56.25       48.58      2.11 o 
   1   7   4       11.60       13.33      1.38 o 
   2   7   4       75.07       58.44      2.49 o 
   3   7   4      200.11      170.21      4.43 o 
   4   7   4      432.67      362.87      8.03 o 
   5   7   4        0.40        0.50      1.22 o 
   6   7   4        3.28        1.13      1.44 o 
   7   7   4       17.12       17.95      2.74 o 
   8   7   4       28.94       26.74      3.35 o 
   9   7   4       17.70       12.04      2.79 o 
  10   7   4       14.82       16.21      4.03 o 
  -9   8   4      310.10      328.94     14.07 o 
  -8   8   4       10.66       18.01      2.74 o 
  -7   8   4        3.02        1.95      1.73 o 
  -6   8   4       41.63       38.56      3.18 o 
  -5   8   4        0.25        0.31      1.15 o 
  -4   8   4       41.54       44.25      2.65 o 
  -3   8   4        0.86        0.66      0.96 o 
  -2   8   4       26.33       28.49      4.96 o 
  -1   8   4      210.83      221.25      5.71 o 
   0   8   4      339.53      289.89      6.53 o 
   1   8   4        0.78        0.62      0.88 o 
   2   8   4      181.63      175.03      4.11 o 
   3   8   4       10.01       13.01      1.78 o 
   4   8   4      110.75       98.97      4.31 o 
   5   8   4       47.43       44.17      3.87 o 
   6   8   4       19.48       16.32      2.42 o 
   7   8   4       52.70       56.60      4.06 o 
   8   8   4        4.70        5.64      2.16 o 
   9   8   4       26.42       29.23      4.01 o 
  -8   9   4        5.24        4.14      2.32 o 
  -7   9   4       43.15       41.92      4.51 o 
  -6   9   4       73.00       65.85      4.39 o 
  -5   9   4       21.67       23.54      2.86 o 
  -4   9   4        5.75        6.08      1.62 o 
  -3   9   4      266.59      254.64      6.31 o 
  -2   9   4      578.87      579.63     21.94 o 
  -1   9   4        0.00        1.00      1.33 o 
   0   9   4       37.02       37.02      2.91 o 
   1   9   4       14.48       10.41      1.93 o 
   2   9   4       30.81       38.07      3.12 o 
   3   9   4        0.11        2.53      1.83 o 
   4   9   4        0.42        1.49      1.88 o 
   5   9   4       45.10       50.09      4.05 o 
   6   9   4       59.79       64.76      4.63 o 
   7   9   4      401.85      456.54     11.28 o 
   8   9   4      488.32      535.89     14.80 o 
  -7  10   4       21.33       22.81      6.54 o 
  -6  10   4        0.60        1.46      2.03 o 
  -5  10   4       23.39       12.48      3.09 o 
  -4  10   4       27.07       26.32      3.85 o 
  -3  10   4       44.39       38.91      4.13 o 
  -2  10   4       61.00       65.40      3.78 o 
  -1  10   4       48.59       42.87      3.37 o 
   0  10   4       32.71       36.43      3.15 o 
   1  10   4       16.92       14.26      2.24 o 
   2  10   4       39.49       37.21      4.63 o 
   3  10   4        2.05        3.52      2.41 o 
   4  10   4       57.37       46.55      5.05 o 
   5  10   4        0.37        2.41      2.58 o 
   6  10   4       21.21       21.15      4.55 o 
  -5  11   4        8.10        8.36      3.20 o 
  -4  11   4       11.21        9.19      2.90 o 
  -3  11   4        9.56        5.84      2.70 o 
  -2  11   4        2.53        3.80      1.85 o 
  -1  11   4        5.82        3.91      2.06 o 
   0  11   4       61.63       71.51      5.65 o 
   1  11   4      119.98      131.81      5.83 o 
   2  11   4        4.93        3.89      2.38 o 
   3  11   4       13.54       15.87      3.66 o 
   4  11   4        7.66        5.46      6.74 o 
   5  11   4       29.61       33.68      6.49 o 
  -2  12   4        5.66        9.25      3.82 o 
  -1  12   4        9.10        7.31      2.35 o 
   0  12   4       32.92       34.76      4.32 o 
   1  12   4        0.02        2.35      2.57 o 
 -11   0   5       92.72      106.30     12.42 o 
  -9   0   5       35.25       42.03      5.29 o 
  -7   0   5      197.88      226.71      5.00 o 
  -5   0   5        0.00       -0.03      0.53 o 
  -3   0   5       80.09       80.77      1.79 o 
  -1   0   5     2390.41     2559.35     30.92 o 
   1   0   5    13544.32    13500.68    114.02 o 
   3   0   5       28.39       20.47      1.78 o 
   5   0   5      249.30      212.84      3.89 o 
   7   0   5        0.15       -0.76      0.95 o 
   9   0   5      351.00      346.07      9.23 o 
  11   0   5      720.93      753.46     16.68 o 
 -12   1   5       23.73       20.99      3.13 o 
 -11   1   5      115.24      126.92      6.77 o 
 -10   1   5       12.17       14.97      2.41 o 
  -9   1   5       35.52       32.93      2.34 o 
  -8   1   5      129.12      135.01      2.97 o 
  -7   1   5      438.38      444.83      5.43 o 
  -6   1   5       43.28       47.83      1.50 o 
  -5   1   5      139.34      145.72      2.27 o 
  -4   1   5       64.14       59.26      1.36 o 
  -3   1   5      288.53      320.85      3.06 o 
  -2   1   5      148.76      153.22      2.12 o 
  -1   1   5      179.15      185.48      2.39 o 
   0   1   5       61.57       83.23      1.22 o 
   1   1   5      164.80      151.68      2.27 o 
   2   1   5       84.04       91.43      4.03 o 
   3   1   5        0.00        0.20      0.30 o 
   4   1   5       36.37       36.88      1.33 o 
   5   1   5      108.03      136.60      2.11 o 
   6   1   5       93.97       92.52      2.76 o 
   7   1   5        0.06        0.62      0.73 o 
   8   1   5        3.56        2.08      0.97 o 
   9   1   5        2.39        1.30      1.07 o 
  10   1   5       36.30       34.97      4.31 o 
  11   1   5       14.06       11.02      2.13 o 
  12   1   5       15.84       14.25      3.11 o 
 -12   2   5       11.31       10.06      3.01 o 
 -11   2   5       71.77       73.11      6.07 o 
 -10   2   5      105.85      103.41      5.06 o 
  -9   2   5       25.27       29.90      2.20 o 
  -8   2   5      108.65      114.61      2.94 o 
  -7   2   5        4.02        4.86      0.94 o 
  -6   2   5        6.28        5.00      0.79 o 
  -5   2   5        0.30        0.76      0.50 o 
  -4   2   5      768.69      816.48      6.49 o 
  -3   2   5     4323.71     4692.67     27.88 o 
  -2   2   5      713.61      708.45      5.88 o 
  -1   2   5        8.74       14.42      0.88 o 
   0   2   5        0.40       -0.05      0.33 o 
   1   2   5     1112.96     1061.19      8.95 o 
   2   2   5      100.76       98.00      2.02 o 
   3   2   5       14.61       11.42      0.91 o 
   4   2   5      117.25      101.45      2.37 o 
   5   2   5     1284.63     1226.84     12.80 o 
   6   2   5      766.47      730.53      9.44 o 
   7   2   5      195.66      176.68      4.56 o 
   8   2   5      395.34      364.04      7.07 o 
   9   2   5        0.19        1.22      1.23 o 
  10   2   5        1.70        0.73      1.42 o 
  11   2   5        4.61        2.77      1.81 o 
 -12   3   5        1.32        2.69      2.71 o 
 -11   3   5       93.15       94.63      6.62 o 
 -10   3   5       36.91       32.24      3.50 o 
  -9   3   5       14.52       12.79      2.73 o 
  -8   3   5      117.05      128.38      3.50 o 
  -7   3   5        2.58        2.32      0.79 o 
  -6   3   5      519.39      537.36      6.31 o 
  -5   3   5       69.95       71.73      1.95 o 
  -4   3   5      804.78      871.30      7.39 o 
  -3   3   5     1131.16     1186.10      8.75 o 
  -2   3   5        1.25        4.11      0.57 o 
  -1   3   5       44.78       49.01      1.24 o 
   0   3   5      363.44      379.97      4.24 o 
   1   3   5      151.02      131.24      2.58 o 
   2   3   5      135.49      147.33      2.08 o 
   3   3   5      368.27      369.06      4.70 o 
   4   3   5      641.30      647.60      6.72 o 
   5   3   5      253.26      215.72      3.79 o 
   6   3   5       19.29       17.08      1.86 o 
   7   3   5       29.04       33.13      2.97 o 
   8   3   5       44.90       38.27      2.79 o 
   9   3   5       29.85       26.99      3.01 o 
  10   3   5       33.43       28.67      3.46 o 
  11   3   5       33.94       27.26      3.71 o 
 -11   4   5        0.00       -2.09      2.84 o 
 -10   4   5       68.34       71.89      5.01 o 
  -9   4   5        6.68        5.85      1.54 o 
  -8   4   5      190.62      182.66      4.89 o 
  -7   4   5      928.55      958.44      9.82 o 
  -6   4   5      168.99      173.10      3.34 o 
  -5   4   5       40.42       46.79      1.73 o 
  -4   4   5       30.91       36.24      1.66 o 
  -3   4   5      220.47      237.71      3.02 o 
  -2   4   5        8.34       13.30      1.45 o 
  -1   4   5       97.98       97.02      2.98 o 
   0   4   5        1.47        3.19      0.69 o 
   1   4   5     1465.57     1526.29     11.84 o 
   2   4   5       82.43       86.19      2.18 o 
   3   4   5     1480.04     1416.13     30.82 o 
   4   4   5     1848.85     1726.72     19.18 o 
   5   4   5        3.92        3.55      1.20 o 
   6   4   5       28.40       26.74      2.37 o 
   7   4   5       50.70       50.06      3.31 o 
   8   4   5       33.33       30.39      2.89 o 
   9   4   5       21.87       16.48      2.50 o 
  10   4   5        0.00        0.67      1.70 o 
  11   4   5       63.77       61.25      5.70 o 
 -11   5   5        0.01       -0.87      2.84 o 
 -10   5   5      229.52      206.31      8.44 o 
  -9   5   5       20.46       16.40      3.10 o 
  -8   5   5       22.77       18.74      2.68 o 
  -7   5   5        6.83        7.25      1.29 o 
  -6   5   5      516.11      523.76      7.43 o 
  -5   5   5      104.69      106.62      3.52 o 
  -4   5   5      260.88      240.05      4.22 o 
  -3   5   5      235.50      227.74      3.32 o 
  -2   5   5       82.24       69.84      2.10 o 
  -1   5   5        3.64        1.93      0.60 o 
   0   5   5      476.24      549.74      6.38 o 
   1   5   5      465.28      467.71      6.16 o 
   2   5   5      105.70      111.02      3.89 o 
   3   5   5      109.68       95.12      2.90 o 
   4   5   5     1587.26     1463.96     22.43 o 
   5   5   5      160.57      157.88      4.95 o 
   6   5   5        0.81        2.28      1.16 o 
   7   5   5       14.56       10.99      1.83 o 
   8   5   5        6.36        4.02      1.60 o 
   9   5   5       37.36       45.16      3.89 o 
  10   5   5       78.89       80.71      5.34 o 
 -10   6   5       14.65       12.29      3.22 o 
  -9   6   5        8.38       11.04      2.25 o 
  -8   6   5       29.42       27.41      2.76 o 
  -7   6   5       98.42      100.42      3.48 o 
  -6   6   5       81.29       82.50      3.02 o 
  -5   6   5      323.39      320.20      5.20 o 
  -4   6   5       62.45       55.70      2.13 o 
  -3   6   5       23.35       27.44      1.41 o 
  -2   6   5       72.46       72.05      2.36 o 
  -1   6   5      104.47      114.54      2.54 o 
   0   6   5        5.68       19.25      1.66 o 
   1   6   5      135.41      149.04      3.25 o 
   2   6   5      176.07      168.12      4.10 o 
   3   6   5       14.16        9.48      1.36 o 
   4   6   5      417.49      370.28      6.74 o 
   5   6   5       46.10       49.22      3.39 o 
   6   6   5       75.90       73.87      4.18 o 
   7   6   5        1.81        1.04      1.45 o 
   8   6   5        3.68        2.56      1.64 o 
   9   6   5       65.99       70.88      4.46 o 
  10   6   5        2.19        2.78      2.21 o 
 -10   7   5       41.31       43.36      4.91 o 
  -9   7   5       27.15       23.98      3.18 o 
  -8   7   5       86.05       94.53      4.67 o 
  -7   7   5        5.77        4.48      1.70 o 
  -6   7   5       85.31       79.42      3.41 o 
  -5   7   5       30.54       29.71      3.06 o 
  -4   7   5      169.59      164.63      3.81 o 
  -3   7   5       87.92       89.53      3.04 o 
  -2   7   5      128.14      130.60      3.62 o 
  -1   7   5        3.10        5.03      1.01 o 
   0   7   5      636.35      514.02      7.27 o 
   1   7   5       18.52        8.68      2.15 o 
   2   7   5      493.29      450.24      7.53 o 
   3   7   5        1.00       -0.24      0.96 o 
   4   7   5       44.70       31.99      2.45 o 
   5   7   5       17.90       15.12      2.13 o 
   6   7   5        9.55        6.35      1.89 o 
   7   7   5        1.44        1.53      1.71 o 
   8   7   5        0.03        1.80      1.82 o 
   9   7   5       93.12      101.10      6.98 o 
  -9   8   5        0.03        1.16      2.44 o 
  -8   8   5       39.65       36.28      3.66 o 
  -7   8   5      303.44      314.28      8.41 o 
  -6   8   5        9.84        5.42      1.52 o 
  -5   8   5      212.65      218.33      5.27 o 
  -4   8   5       18.35       15.43      1.73 o 
  -3   8   5       10.98       10.64      2.68 o 
  -2   8   5       14.21       12.78      1.91 o 
  -1   8   5       15.24       14.37      1.84 o 
   0   8   5      686.37      642.34      9.16 o 
   1   8   5       40.68       59.45      3.64 o 
   2   8   5      186.84      165.11      5.36 o 
   3   8   5      259.24      262.32      6.42 o 
   4   8   5       19.93       24.43      2.40 o 
   5   8   5       14.43       11.19      2.25 o 
   6   8   5        4.13        4.30      1.73 o 
   7   8   5       36.42       39.47      3.55 o 
   8   8   5       38.11       46.79      4.85 o 
  -8   9   5        0.01       -2.05      2.05 o 
  -7   9   5       48.70       50.79      4.50 o 
  -6   9   5       50.83       55.19      4.29 o 
  -5   9   5        1.83        0.09      1.57 o 
  -4   9   5      139.49      149.29      5.63 o 
  -3   9   5        2.22        2.38      1.45 o 
  -2   9   5      397.61      396.83      8.51 o 
  -1   9   5       74.72       71.28      5.06 o 
   0   9   5       37.83       41.69      3.43 o 
   1   9   5       75.64       68.07      4.80 o 
   2   9   5        0.70        0.87      1.81 o 
   3   9   5        0.41        0.52      1.82 o 
   4   9   5       24.24       21.52      2.47 o 
   5   9   5        1.78        4.17      1.90 o 
   6   9   5        0.10        2.10      1.93 o 
   7   9   5       26.94       25.21      3.48 o 
  -7  10   5        9.75        7.20      3.72 o 
  -6  10   5        0.63       -1.49      2.49 o 
  -5  10   5       79.21       87.84      6.13 o 
  -4  10   5       31.02       28.39      3.48 o 
  -3  10   5      746.34      778.64     17.56 o 
  -2  10   5      206.59      191.41      6.61 o 
  -1  10   5        5.43        4.86      1.81 o 
   0  10   5       73.58       77.01      4.20 o 
   1  10   5        6.24        4.97      1.93 o 
   2  10   5       19.03       24.77      4.62 o 
   3  10   5       77.50       82.88      6.63 o 
   4  10   5        0.57       -0.66      2.38 o 
   5  10   5       25.57       19.21      3.49 o 
   6  10   5      194.98      231.51     10.77 o 
  -5  11   5       55.11       65.20      9.80 o 
  -4  11   5        0.29       -0.08      2.54 o 
  -3  11   5       16.56        9.16      2.55 o 
  -2  11   5       40.68       38.82      3.35 o 
  -1  11   5        0.34        0.07      2.01 o 
   0  11   5       78.31       88.21      5.32 o 
   1  11   5       88.12       97.97      7.99 o 
   2  11   5       93.36       84.92      8.53 o 
   3  11   5       13.29        6.67      3.28 o 
   4  11   5      131.22      136.99     16.14 o 
 -12   0   6       54.84       64.97      7.78 o 
 -10   0   6       18.80       14.52      3.58 o 
  -8   0   6       94.55       97.98      4.80 o 
  -6   0   6       94.08       89.20      2.83 o 
  -4   0   6      192.98      215.75      3.36 o 
  -2   0   6       42.81       44.33      2.20 o 
   0   0   6        8.63        7.08      0.69 o 
   2   0   6     1645.59     1793.24     19.25 o 
   4   0   6      222.37      200.19      4.92 o 
   6   0   6      100.77      105.85      3.89 o 
   8   0   6       79.46       66.82      4.08 o 
  10   0   6      474.87      511.27     12.37 o 
 -12   1   6       17.63       12.20      3.67 o 
 -11   1   6        4.77        2.44      2.11 o 
 -10   1   6      139.06      137.55      4.72 o 
  -9   1   6       24.80       27.99      2.19 o 
  -8   1   6       49.01       42.76      2.48 o 
  -7   1   6       10.52        7.80      1.22 o 
  -6   1   6       44.79       53.20      2.41 o 
  -5   1   6       90.22       86.94      1.89 o 
  -4   1   6      358.89      375.83      3.77 o 
  -3   1   6       66.78       65.59      1.60 o 
  -2   1   6     2220.95     2297.11     16.42 o 
  -1   1   6      275.60      273.79      3.14 o 
   0   1   6      779.82      816.61      6.47 o 
   1   1   6     1374.54     1522.75     11.02 o 
   2   1   6      413.61      385.83      4.14 o 
   3   1   6        9.13        8.28      0.90 o 
   4   1   6      111.13      125.66      2.30 o 
   5   1   6       77.83       74.34      2.09 o 
   6   1   6      164.14      144.51      3.68 o 
   7   1   6       37.93       36.88      2.16 o 
   8   1   6       22.12       15.92      1.74 o 
   9   1   6       31.72       32.63      3.33 o 
  10   1   6       53.76       54.90      3.82 o 
  11   1   6       14.22       10.95      2.21 o 
 -12   2   6       61.80       64.22      8.02 o 
 -11   2   6       97.78       97.68      6.97 o 
 -10   2   6        0.73        2.08      1.49 o 
  -9   2   6        0.65        0.14      1.10 o 
  -8   2   6        2.16        1.40      1.09 o 
  -7   2   6       16.30       14.89      1.38 o 
  -6   2   6       86.90       97.96      3.34 o 
  -5   2   6      490.57      521.93      5.18 o 
  -4   2   6       18.90       17.68      0.95 o 
  -3   2   6      346.11      382.91      3.69 o 
  -2   2   6     1400.24     1510.68     11.48 o 
  -1   2   6       13.00       12.78      0.83 o 
   0   2   6        6.48        7.48      0.60 o 
   1   2   6       55.98       58.41      1.57 o 
   2   2   6      308.17      302.23      4.04 o 
   3   2   6      269.04      291.58      4.18 o 
   4   2   6       14.34       11.16      1.14 o 
   5   2   6     1969.23     1950.66     18.92 o 
   6   2   6      235.62      196.39      4.20 o 
   7   2   6       26.26       22.42      1.85 o 
   8   2   6      194.74      170.79      5.98 o 
   9   2   6        8.84        7.17      2.17 o 
  10   2   6        5.73        4.63      1.70 o 
  11   2   6       19.71       15.37      3.28 o 
 -12   3   6        5.21        2.45      3.90 o 
 -11   3   6        0.34        2.32      2.27 o 
 -10   3   6       24.51       29.37      3.12 o 
  -9   3   6       11.12       10.67      1.54 o 
  -8   3   6       40.26       42.10      2.50 o 
  -7   3   6      176.78      169.15      3.76 o 
  -6   3   6      780.10      823.05      9.50 o 
  -5   3   6     1995.50     2111.57     14.86 o 
  -4   3   6       28.93       34.47      1.31 o 
  -3   3   6        1.98        0.29      0.44 o 
  -2   3   6     1166.82     1253.69      9.79 o 
  -1   3   6       18.57       18.84      1.01 o 
   0   3   6      290.70      287.25      3.59 o 
   1   3   6       27.61       28.46      1.15 o 
   2   3   6       63.02       62.90      1.39 o 
   3   3   6        9.89       11.61      1.03 o 
   4   3   6       59.72       64.69      1.70 o 
   5   3   6     1800.72     1716.03     22.76 o 
   6   3   6      123.23      111.80      3.54 o 
   7   3   6       25.63       28.29      2.85 o 
   8   3   6       18.58       17.13      2.46 o 
   9   3   6       13.05       12.73      2.10 o 
  10   3   6      101.67       93.02      4.93 o 
  11   3   6        6.51       10.16      3.07 o 
 -11   4   6       23.23       18.42      3.32 o 
 -10   4   6        8.97        6.89      1.99 o 
  -9   4   6       55.68       59.09      3.75 o 
  -8   4   6       46.28       46.91      2.64 o 
  -7   4   6       36.26       34.24      2.91 o 
  -6   4   6      735.74      709.22      8.19 o 
  -5   4   6      115.44      123.11      2.66 o 
  -4   4   6       27.21       28.34      1.34 o 
  -3   4   6        0.41        1.44      0.60 o 
  -2   4   6      172.02      198.75      3.00 o 
  -1   4   6      180.56      169.27      3.00 o 
   0   4   6      226.47      212.78      3.03 o 
   1   4   6        9.08       11.34      0.87 o 
   2   4   6      377.62      356.79      4.84 o 
   3   4   6      202.46      201.24      3.75 o 
   4   4   6      122.22      112.42      3.67 o 
   5   4   6      225.53      212.66      4.83 o 
   6   4   6        1.68        2.38      1.07 o 
   7   4   6        6.16        4.23      1.39 o 
   8   4   6        0.00       -0.25      1.31 o 
   9   4   6        7.96        7.31      2.02 o 
  10   4   6       15.67       12.20      2.50 o 
  11   4   6       20.40       21.04      3.78 o 
 -11   5   6        0.12        0.02      2.58 o 
 -10   5   6       34.61       31.85      3.11 o 
  -9   5   6       28.12       24.47      2.71 o 
  -8   5   6        6.70        5.84      1.44 o 
  -7   5   6       68.58       68.45      3.31 o 
  -6   5   6     1268.38     1289.86     13.72 o 
  -5   5   6      117.05      122.50      2.84 o 
  -4   5   6      227.62      223.66      3.60 o 
  -3   5   6       16.94       13.14      1.20 o 
  -2   5   6       61.41       70.87      1.97 o 
  -1   5   6       68.89       81.04      2.02 o 
   0   5   6        2.39        2.65      0.75 o 
   1   5   6       23.44       24.47      1.53 o 
   2   5   6      121.31      124.33      3.22 o 
   3   5   6      157.03      135.00      4.08 o 
   4   5   6      775.87      741.84     10.90 o 
   5   5   6      606.39      565.64     17.09 o 
   6   5   6      161.46      164.22      4.96 o 
   7   5   6        7.86        5.25      1.49 o 
   8   5   6        6.42        5.89      1.69 o 
   9   5   6      104.23      128.44      7.36 o 
  10   5   6        3.41        6.11      2.75 o 
 -10   6   6       97.32       94.60      5.48 o 
  -9   6   6        7.18        5.04      2.12 o 
  -8   6   6        1.57        1.95      1.73 o 
  -7   6   6        0.88        0.96      1.19 o 
  -6   6   6        3.73        5.54      1.33 o 
  -5   6   6       74.45       75.75      2.56 o 
  -4   6   6        4.83        5.39      0.86 o 
  -3   6   6      141.13      131.09      3.22 o 
  -2   6   6      657.45      664.99      7.52 o 
  -1   6   6      288.89      319.12      5.47 o 
   0   6   6       32.53       44.86      1.85 o 
   1   6   6       50.10       38.41      2.20 o 
   2   6   6       26.18       31.18      2.10 o 
   3   6   6      106.65      108.22      3.74 o 
   4   6   6        0.61        0.94      1.10 o 
   5   6   6      257.71      264.08     10.33 o 
   6   6   6      191.02      194.27      6.17 o 
   7   6   6       58.10       56.14      4.13 o 
   8   6   6      102.21      107.58      5.56 o 
   9   6   6       38.80       43.15      4.02 o 
  10   6   6        5.34        2.75      2.47 o 
 -10   7   6       17.04       15.22      2.92 o 
  -9   7   6        0.10        3.33      2.10 o 
  -8   7   6       51.87       52.09      5.00 o 
  -7   7   6        5.27        6.06      2.21 o 
  -6   7   6        8.98        7.95      1.73 o 
  -5   7   6        0.66        2.64      1.14 o 
  -4   7   6       14.85       13.71      1.61 o 
  -3   7   6      408.59      413.45      6.93 o 
  -2   7   6       40.78       36.86      2.37 o 
  -1   7   6       19.77       22.41      1.69 o 
   0   7   6        6.43        2.22      0.84 o 
   1   7   6      150.49      116.39      3.87 o 
   2   7   6      140.73      113.94      3.86 o 
   3   7   6      830.38      775.21     10.99 o 
   4   7   6        2.35        1.85      1.20 o 
   5   7   6        1.23        1.01      1.36 o 
   6   7   6       30.74       28.46      4.32 o 
   7   7   6       20.14       15.84      2.59 o 
   8   7   6       88.26       90.46      5.47 o 
   9   7   6       34.76       27.69      4.27 o 
  -9   8   6        0.12       -0.92      2.24 o 
  -8   8   6        0.00       -0.75      1.94 o 
  -7   8   6       12.86        8.29      2.22 o 
  -6   8   6       83.24       77.54      3.72 o 
  -5   8   6        9.48        7.16      1.92 o 
  -4   8   6      134.94      148.54      8.28 o 
  -3   8   6       16.95       12.63      1.86 o 
  -2   8   6        4.12        3.46      1.32 o 
  -1   8   6        5.05        3.48      1.30 o 
   0   8   6       65.63       72.09      2.74 o 
   1   8   6        7.00        3.07      1.32 o 
   2   8   6       30.66       27.14      2.39 o 
   3   8   6       13.62        6.81      2.18 o 
   4   8   6        0.58        1.55      1.37 o 
   5   8   6       97.18      101.74      4.43 o 
   6   8   6        0.04       -0.47      1.60 o 
   7   8   6       11.84        9.68      2.32 o 
   8   8   6       13.93        9.31      3.28 o 
  -8   9   6        0.20        1.01      2.72 o 
  -7   9   6        0.04       -0.52      2.45 o 
  -6   9   6       54.26       57.69      4.53 o 
  -5   9   6       73.18       71.58      5.13 o 
  -4   9   6      347.25      373.03      9.70 o 
  -3   9   6      349.67      369.69     12.06 o 
  -2   9   6       28.50       26.81      2.71 o 
  -1   9   6        0.29        0.61      1.37 o 
   0   9   6        0.70       -0.52      1.65 o 
   1   9   6       52.65       46.93      6.20 o 
   2   9   6      209.46      200.02     11.11 o 
   3   9   6       17.89       15.82      3.68 o 
   4   9   6       20.82       18.38      2.41 o 
   5   9   6      183.43      218.71      6.36 o 
   6   9   6       16.02       18.26      2.63 o 
   7   9   6        3.65        4.88      2.48 o 
  -6  10   6        0.62        2.41      2.79 o 
  -5  10   6        4.46        3.06      2.16 o 
  -4  10   6      141.22      130.12      6.20 o 
  -3  10   6       12.79        7.69      2.04 o 
  -2  10   6       34.21       34.39      3.15 o 
  -1  10   6        6.45        4.50      1.85 o 
   0  10   6       44.46       52.61      8.19 o 
   1  10   6        1.09        1.23      2.31 o 
   2  10   6        1.04       -0.77      2.12 o 
   3  10   6       21.08       17.61      3.49 o 
   4  10   6        0.94        1.15      2.54 o 
   5  10   6        3.76        1.19      2.66 o 
   6  10   6      652.42      776.96     25.30 o 
  -4  11   6      142.54      154.35      7.22 o 
  -3  11   6       75.96       72.78      7.73 o 
  -2  11   6        0.59        1.45      1.87 o 
  -1  11   6       20.29       24.13      3.04 o 
   0  11   6       47.63       45.49      6.60 o 
   1  11   6      126.76      126.05      7.68 o 
   2  11   6      106.60      128.04      7.79 o 
   3  11   6       41.25       39.72      6.49 o 
   4  11   6       10.57        2.44      5.32 o 
 -11   0   7        0.30       -2.78      2.78 o 
  -9   0   7      594.89      633.40     13.55 o 
  -7   0   7      257.14      257.17      7.36 o 
  -5   0   7      183.47      173.67      6.57 o 
  -3   0   7      577.26      581.97      8.41 o 
  -1   0   7        1.11       -0.32      0.63 o 
   1   0   7      427.93      472.86      6.60 o 
   3   0   7       12.97       20.30      2.14 o 
   5   0   7       41.31       53.44      3.44 o 
   7   0   7      275.45      293.83      7.35 o 
   9   0   7       86.44       89.72      5.16 o 
  11   0   7       29.64       34.15      5.92 o 
 -12   1   7       35.23       31.72      3.83 o 
 -11   1   7       47.12       44.93      5.52 o 
 -10   1   7        4.14        1.86      1.33 o 
  -9   1   7      208.42      205.64      5.04 o 
  -8   1   7       57.65       54.64      2.83 o 
  -7   1   7        3.89        3.39      1.32 o 
  -6   1   7      255.25      247.29      4.86 o 
  -5   1   7      148.07      169.49      3.04 o 
  -4   1   7       25.54       34.08      1.24 o 
  -3   1   7      136.98      150.10      2.15 o 
  -2   1   7       21.53       19.53      1.15 o 
  -1   1   7     1455.22     1416.89     11.58 o 
   0   1   7      255.46      287.52      3.02 o 
   1   1   7      113.15      111.52      1.81 o 
   2   1   7      344.84      328.48      3.51 o 
   3   1   7       26.79       26.64      1.58 o 
   4   1   7       81.27       75.98      2.07 o 
   5   1   7        3.23        1.28      0.71 o 
   6   1   7      448.86      374.16      5.49 o 
   7   1   7      401.46      361.91      6.22 o 
   8   1   7        7.65        4.36      1.17 o 
   9   1   7      145.62      163.11      4.92 o 
  10   1   7      179.26      192.10      5.74 o 
  11   1   7        5.17        2.49      2.13 o 
 -12   2   7       81.16       70.89     14.68 o 
 -11   2   7       27.51       22.73      3.16 o 
 -10   2   7      100.17      106.52      5.02 o 
  -9   2   7        2.52        1.46      1.25 o 
  -8   2   7        0.69        0.80      1.08 o 
  -7   2   7       18.31       17.46      1.69 o 
  -6   2   7       21.55       23.98      1.62 o 
  -5   2   7      205.26      224.90      3.54 o 
  -4   2   7      126.83      127.82      2.58 o 
  -3   2   7      140.57      146.02      2.22 o 
  -2   2   7       79.40       95.85      2.35 o 
  -1   2   7      136.57      153.69      2.49 o 
   0   2   7      604.18      626.68      6.92 o 
   1   2   7        3.01        2.95      0.40 o 
   2   2   7        2.72        2.18      0.55 o 
   3   2   7       92.38       96.61      2.11 o 
   4   2   7        1.31        1.26      0.80 o 
   5   2   7        0.03        0.61      0.90 o 
   6   2   7      133.57       97.19      2.78 o 
   7   2   7        1.16        0.87      0.83 o 
   8   2   7       11.11        9.36      2.17 o 
   9   2   7       58.35       55.16      3.30 o 
  10   2   7        0.03        0.53      1.59 o 
  11   2   7        3.96        3.35      2.61 o 
 -11   3   7        6.58        6.16      2.67 o 
 -10   3   7       75.85       80.63      4.12 o 
  -9   3   7        7.30        7.82      1.63 o 
  -8   3   7      180.56      186.75      5.13 o 
  -7   3   7        0.48        0.47      0.99 o 
  -6   3   7      195.82      194.41      3.98 o 
  -5   3   7      737.93      796.96      8.18 o 
  -4   3   7       70.56       78.56      2.07 o 
  -3   3   7      146.82      159.80      2.70 o 
  -2   3   7      125.32      111.73      1.94 o 
  -1   3   7      118.83      123.75      2.34 o 
   0   3   7        2.00        2.23      0.55 o 
   1   3   7       43.23       35.83      1.37 o 
   2   3   7     2220.29     2104.68     19.47 o 
   3   3   7     1170.30     1084.17     10.47 o 
   4   3   7      431.78      422.61      7.47 o 
   5   3   7       48.61       48.90      1.73 o 
   6   3   7        4.94        6.60      1.21 o 
   7   3   7       28.84       24.01      2.31 o 
   8   3   7        7.66        4.11      1.42 o 
   9   3   7        1.88        1.87      1.50 o 
  10   3   7       10.70        9.23      2.26 o 
  11   3   7        1.01        2.09      2.34 o 
 -11   4   7       12.26       15.91      3.19 o 
 -10   4   7        1.27        0.98      1.82 o 
  -9   4   7        6.27        4.52      1.57 o 
  -8   4   7      422.52      425.56      7.40 o 
  -7   4   7      622.45      613.96      9.48 o 
  -6   4   7      904.48      884.05     11.40 o 
  -5   4   7      279.88      301.00      4.48 o 
  -4   4   7       99.35       94.89      2.41 o 
  -3   4   7       31.31       32.40      1.52 o 
  -2   4   7       76.97       86.52      2.25 o 
  -1   4   7       34.92       38.22      1.76 o 
   0   4   7      337.18      339.90      4.22 o 
   1   4   7        0.19        0.11      0.57 o 
   2   4   7     2527.60     2360.24     22.99 o 
   3   4   7        6.96        7.51      1.46 o 
   4   4   7      317.37      308.57      5.91 o 
   5   4   7       70.96       75.39      3.02 o 
   6   4   7      120.31      123.64      3.96 o 
   7   4   7        5.27        4.87      1.51 o 
   8   4   7        1.28        2.22      1.34 o 
   9   4   7       23.98       17.27      2.52 o 
  10   4   7        6.55        8.38      2.33 o 
 -11   5   7        6.72        1.05      5.07 o 
 -10   5   7        9.44        4.24      2.02 o 
  -9   5   7       61.17       60.24      3.96 o 
  -8   5   7       38.55       39.88      3.76 o 
  -7   5   7       62.56       61.71      3.11 o 
  -6   5   7       41.94       46.27      2.47 o 
  -5   5   7       88.23       87.60      4.25 o 
  -4   5   7       18.58       23.17      1.56 o 
  -3   5   7       43.58       45.58      1.93 o 
  -2   5   7       13.57        9.56      0.99 o 
  -1   5   7      487.50      535.34      6.71 o 
   0   5   7      154.47      151.26      4.05 o 
   1   5   7      361.58      347.26      7.10 o 
   2   5   7      375.08      336.85      6.14 o 
   3   5   7      141.68      132.00      4.01 o 
   4   5   7        7.35        6.83      1.32 o 
   5   5   7       18.61       14.20      2.91 o 
   6   5   7      110.85      110.68      4.59 o 
   7   5   7       14.04        9.67      1.77 o 
   8   5   7       10.52       10.64      2.00 o 
   9   5   7       28.16       27.06      2.90 o 
  10   5   7        4.66        5.65      2.31 o 
 -10   6   7        1.78        0.83      2.10 o 
  -9   6   7        0.01        0.30      1.86 o 
  -8   6   7      123.11      121.19      4.96 o 
  -7   6   7        3.21        3.02      1.40 o 
  -6   6   7       68.99       70.03      3.14 o 
  -5   6   7        4.51        4.06      1.20 o 
  -4   6   7      229.40      229.00      4.18 o 
  -3   6   7       38.40       42.17      2.11 o 
  -2   6   7      246.21      180.16      3.50 o 
  -1   6   7      540.24      470.59      6.24 o 
   0   6   7        0.97        0.72      0.84 o 
   1   6   7        3.12        2.42      1.06 o 
   2   6   7        4.75        3.24      1.12 o 
   3   6   7       10.37       10.98      1.66 o 
   4   6   7       97.34       93.61      3.98 o 
   5   6   7       59.92       58.97      3.53 o 
   6   6   7       25.98       20.05      3.35 o 
   7   6   7       58.49       62.82      5.60 o 
   8   6   7       60.17       59.03      4.38 o 
   9   6   7       83.38       90.84      6.43 o 
  -9   7   7        2.87        5.69      2.28 o 
  -8   7   7        8.73        6.80      2.96 o 
  -7   7   7        9.19        6.55      2.01 o 
  -6   7   7       79.23       84.04      4.79 o 
  -5   7   7       17.42       18.63      1.99 o 
  -4   7   7        8.68        5.82      1.27 o 
  -3   7   7        6.67        4.39      1.19 o 
  -2   7   7      673.25      650.85      8.59 o 
  -1   7   7      160.78      128.77      4.08 o 
   0   7   7       81.13       75.22      3.64 o 
   1   7   7        6.66        5.08      1.34 o 
   2   7   7      336.78      325.55      8.21 o 
   3   7   7        0.12        0.00      1.02 o 
   4   7   7       28.06       27.48      2.62 o 
   5   7   7        8.16       11.86      2.12 o 
   6   7   7       82.81       80.10      4.42 o 
   7   7   7       13.01        8.92      2.35 o 
   8   7   7        3.67        7.62      2.45 o 
   9   7   7       89.46       90.58      6.82 o 
  -8   8   7       85.39       88.98      8.46 o 
  -7   8   7        0.04        1.44      1.85 o 
  -6   8   7       52.51       66.91      4.59 o 
  -5   8   7      180.58      193.95      6.31 o 
  -4   8   7       23.74       21.98      4.07 o 
  -3   8   7        9.13        7.22      1.54 o 
  -2   8   7      114.41      107.13      9.91 o 
  -1   8   7       47.93       53.41      3.05 o 
   0   8   7      129.19      139.50      4.30 o 
   1   8   7       74.64       62.20      3.13 o 
   2   8   7       36.65       29.79      2.52 o 
   3   8   7        1.08        2.69      1.46 o 
   4   8   7       58.45       64.25      3.65 o 
   5   8   7       51.72       58.66      4.02 o 
   6   8   7       59.20       61.70      4.40 o 
   7   8   7        4.64        7.81      2.23 o 
   8   8   7       64.27       67.50      6.33 o 
  -7   9   7       23.06       15.18      4.01 o 
  -6   9   7       13.25       11.76      2.94 o 
  -5   9   7        3.22        0.99      1.98 o 
  -4   9   7        8.78        7.28      2.32 o 
  -3   9   7       78.75       86.43      4.66 o 
  -2   9   7       53.16       53.63      3.70 o 
  -1   9   7       47.18       43.47      3.30 o 
   0   9   7        4.31        4.41      2.28 o 
   1   9   7      154.69      157.11      9.45 o 
   2   9   7       60.84       58.82      3.79 o 
   3   9   7        8.94        6.28      1.87 o 
   4   9   7        0.00        1.38      1.69 o 
   5   9   7        9.21       10.70      2.68 o 
   6   9   7      101.64      120.53      8.20 o 
   7   9   7       77.13       78.57     10.29 o 
  -6  10   7        2.14        3.86      3.31 o 
  -5  10   7      109.14      107.70      6.92 o 
  -4  10   7       33.70       25.28      3.51 o 
  -3  10   7      121.44      118.32      5.27 o 
  -2  10   7        5.78        5.40      2.06 o 
  -1  10   7       26.30       23.02      3.86 o 
   0  10   7        8.98       13.10      3.17 o 
   1  10   7       93.94       94.97      6.45 o 
   2  10   7      150.31      160.79      8.15 o 
   3  10   7        4.90        3.16      2.77 o 
   4  10   7      184.20      221.07      9.55 o 
   5  10   7        0.10        1.37      2.89 o 
  -3  11   7       14.11       13.29      3.56 o 
  -2  11   7       73.04       77.24      6.76 o 
  -1  11   7       13.01       11.30      2.92 o 
   0  11   7        8.86        6.40      3.08 o 
   1  11   7      364.92      407.02     12.92 o 
   2  11   7       67.30       61.98      7.63 o 
   3  11   7        6.90        7.49      8.21 o 
 -10   0   8        8.35        4.18      2.18 o 
  -8   0   8       35.94       36.20      4.30 o 
  -6   0   8       17.37       16.80      1.90 o 
  -4   0   8     1906.24     1912.86     20.31 o 
  -2   0   8       16.25       11.47      1.63 o 
   0   0   8      106.42      112.97      2.74 o 
   2   0   8       72.76       61.78      2.68 o 
   4   0   8      191.31      141.55      6.79 o 
   6   0   8       27.25       19.41      1.82 o 
   8   0   8        0.61        1.31      1.44 o 
  10   0   8       10.16        8.33      2.67 o 
 -11   1   8        1.77        2.57      1.87 o 
 -10   1   8       22.49       24.39      2.34 o 
  -9   1   8        2.74        4.90      1.45 o 
  -8   1   8       10.66       10.36      1.64 o 
  -7   1   8       69.63       66.86      2.94 o 
  -6   1   8       32.02       33.81      1.83 o 
  -5   1   8       20.33       23.31      1.34 o 
  -4   1   8     1482.36     1527.05     13.53 o 
  -3   1   8       47.07       51.15      1.89 o 
  -2   1   8        8.08        7.27      0.88 o 
  -1   1   8      650.61      683.85      7.28 o 
   0   1   8      761.54      803.81      6.73 o 
   1   1   8      205.84      208.99      2.85 o 
   2   1   8       94.27       91.53      2.59 o 
   3   1   8        2.38        3.46      0.61 o 
   4   1   8       30.87       46.80      1.53 o 
   5   1   8       12.57       16.15      1.55 o 
   6   1   8      221.63      182.30      5.19 o 
   7   1   8       19.06       17.55      1.53 o 
   8   1   8      415.53      437.18      7.52 o 
   9   1   8        1.02        1.82      1.24 o 
  10   1   8       45.49       47.26      3.43 o 
  11   1   8       34.12       34.99      6.71 o 
 -11   2   8        2.42        1.02      1.83 o 
 -10   2   8       18.08       14.19      2.05 o 
  -9   2   8       74.56       78.27      3.56 o 
  -8   2   8      121.23      131.19      4.55 o 
  -7   2   8      142.02      139.42      3.99 o 
  -6   2   8      126.01      130.82      3.04 o 
  -5   2   8      239.20      230.97      4.01 o 
  -4   2   8        2.12        2.57      0.74 o 
  -3   2   8        7.99        5.13      0.87 o 
  -2   2   8      114.53      120.63      2.81 o 
  -1   2   8     1793.01     1831.15     14.94 o 
   0   2   8        9.74       11.96      0.93 o 
   1   2   8        1.35        2.10      0.47 o 
   2   2   8       41.09       38.50      1.75 o 
   3   2   8      245.77      232.79      3.86 o 
   4   2   8        3.74        4.45      0.90 o 
   5   2   8        0.80        0.14      0.82 o 
   6   2   8        0.15       -0.08      0.94 o 
   7   2   8       64.00       54.62      3.11 o 
   8   2   8       23.35       22.43      3.17 o 
   9   2   8        0.59        1.15      1.39 o 
  10   2   8       33.45       37.59      3.63 o 
 -11   3   8       14.91       13.78      2.63 o 
 -10   3   8       31.47       33.35      2.68 o 
  -9   3   8       51.01       48.76      3.36 o 
  -8   3   8     1004.49     1015.82     12.99 o 
  -7   3   8        1.34        1.85      1.15 o 
  -6   3   8      154.16      155.27      4.20 o 
  -5   3   8       18.12       15.82      1.40 o 
  -4   3   8      138.97      129.83      2.95 o 
  -3   3   8      215.38      219.44      3.39 o 
  -2   3   8       39.69       35.95      1.71 o 
  -1   3   8       23.45       21.15      1.26 o 
   0   3   8      753.36      725.54      7.69 o 
   1   3   8       95.53       86.83      2.34 o 
   2   3   8      495.41      468.86      4.98 o 
   3   3   8      254.02      242.68      5.76 o 
   4   3   8      495.45      467.63      5.88 o 
   5   3   8       69.47       70.20      3.49 o 
   6   3   8        3.25        3.25      1.10 o 
   7   3   8        0.01        0.28      1.02 o 
   8   3   8      178.10      169.39      5.37 o 
   9   3   8        0.32        0.19      1.46 o 
  10   3   8      193.05      218.59      7.45 o 
 -11   4   8        0.06        0.00      1.98 o 
 -10   4   8        0.50        0.33      1.80 o 
  -9   4   8        3.49        1.66      1.45 o 
  -8   4   8       70.41       73.46      3.35 o 
  -7   4   8     1002.53     1029.06     12.78 o 
  -6   4   8       44.84       39.71      2.17 o 
  -5   4   8       10.88       11.95      1.36 o 
  -4   4   8        2.50        4.78      1.26 o 
  -3   4   8       37.77       43.54      2.05 o 
  -2   4   8        0.20        1.22      0.81 o 
  -1   4   8       14.14       20.99      1.32 o 
   0   4   8       36.39       39.63      2.12 o 
   1   4   8       29.79       25.19      1.49 o 
   2   4   8      281.21      269.02      4.81 o 
   3   4   8     3592.22     3273.14     75.91 o 
   4   4   8      563.37      530.17      8.03 o 
   5   4   8        1.07        0.66      0.93 o 
   6   4   8       22.44       26.35      2.14 o 
   7   4   8       45.43       38.64      2.72 o 
   8   4   8        1.41        2.05      1.48 o 
   9   4   8        2.18        0.52      1.61 o 
  10   4   8       38.87       51.07      5.08 o 
 -10   5   8        0.20       -1.79      1.79 o 
  -9   5   8      107.59      101.59      4.98 o 
  -8   5   8       24.05       21.62      2.27 o 
  -7   5   8       25.50       25.45      3.44 o 
  -6   5   8       11.71       11.73      1.41 o 
  -5   5   8       47.84       45.31      2.58 o 
  -4   5   8       22.69       17.30      1.35 o 
  -3   5   8       19.77       17.80      1.40 o 
  -2   5   8        9.46       14.66      1.46 o 
  -1   5   8       15.02       12.62      1.37 o 
   0   5   8       63.57       64.48      2.46 o 
   1   5   8      313.12      291.91      5.69 o 
   2   5   8        4.17        3.50      1.04 o 
   3   5   8       98.24      110.93      4.26 o 
   4   5   8      387.72      384.20      7.42 o 
   5   5   8       23.13       24.16      2.23 o 
   6   5   8      134.89      133.63      5.08 o 
   7   5   8      129.97      146.71      5.56 o 
   8   5   8        0.13        0.85      1.40 o 
   9   5   8        6.91        9.07      2.11 o 
 -10   6   8        0.49        0.26      2.16 o 
  -9   6   8       93.33       98.05      5.60 o 
  -8   6   8       52.80       57.69      3.98 o 
  -7   6   8       28.62       28.90      3.00 o 
  -6   6   8       25.13       23.81      2.49 o 
  -5   6   8      445.22      443.49     11.43 o 
  -4   6   8       93.84       91.32      3.19 o 
  -3   6   8       48.98       53.43      2.71 o 
  -2   6   8       10.71        5.84      1.04 o 
  -1   6   8        0.71        1.44      1.09 o 
   0   6   8      197.61      212.15      4.67 o 
   1   6   8      145.56      141.58      4.30 o 
   2   6   8      115.99      122.18      4.65 o 
   3   6   8       13.30       15.50      1.96 o 
   4   6   8        2.15        4.08      1.46 o 
   5   6   8       26.34       24.97      2.54 o 
   6   6   8       24.01       23.61      3.75 o 
   7   6   8       55.73       57.01      4.14 o 
   8   6   8      155.26      186.92      7.40 o 
   9   6   8       11.58       10.06      2.99 o 
  -9   7   8        4.11        7.13      3.03 o 
  -8   7   8        5.77        8.80      2.47 o 
  -7   7   8        1.20        2.36      1.95 o 
  -6   7   8       73.46       74.76      4.70 o 
  -5   7   8        2.21        1.37      1.29 o 
  -4   7   8        7.29        6.83      1.35 o 
  -3   7   8        5.87        3.76      1.29 o 
  -2   7   8       35.99       34.91      3.14 o 
  -1   7   8      196.48      179.55      6.35 o 
   0   7   8       38.48       44.13      2.67 o 
   1   7   8        4.48        5.41      1.40 o 
   2   7   8       13.74       10.43      1.71 o 
   3   7   8      409.84      415.61      8.51 o 
   4   7   8       12.14        9.37      1.85 o 
   5   7   8       98.29      110.55      8.27 o 
   6   7   8        3.50        1.86      1.56 o 
   7   7   8      165.29      183.19      6.60 o 
   8   7   8        7.08        7.39      2.60 o 
  -8   8   8       24.47       28.55      5.07 o 
  -7   8   8       47.95       42.35      3.92 o 
  -6   8   8       47.21       48.75      5.69 o 
  -5   8   8      433.42      479.67     11.34 o 
  -4   8   8       78.30       94.94      3.99 o 
  -3   8   8        0.12        1.04      1.44 o 
  -2   8   8       43.50       49.18      3.87 o 
  -1   8   8       16.38       17.30      2.47 o 
   0   8   8        0.01        0.46      1.12 o 
   1   8   8      261.13      254.49      5.78 o 
   2   8   8        5.78        5.67      1.65 o 
   3   8   8       18.25       21.83      2.37 o 
   4   8   8       25.01       24.83      3.64 o 
   5   8   8       72.91       66.64      4.38 o 
   6   8   8       25.66       26.38      3.13 o 
   7   8   8        0.00       -0.16      2.04 o 
  -7   9   8       12.53        9.20      2.92 o 
  -6   9   8        5.70        4.83      2.41 o 
  -5   9   8       33.38       32.99      4.05 o 
  -4   9   8        0.15        3.23      1.94 o 
  -3   9   8       92.19       98.73      7.17 o 
  -2   9   8       48.59       51.99      5.62 o 
  -1   9   8        7.39        4.91      2.65 o 
   0   9   8      121.39      122.56      6.05 o 
   1   9   8       59.81       61.33      4.65 o 
   2   9   8       23.05       20.75      2.46 o 
   3   9   8        3.63        5.08      1.82 o 
   4   9   8      137.27      149.77      6.07 o 
   5   9   8        1.64        0.13      2.00 o 
   6   9   8       33.30       28.96      4.76 o 
  -5  10   8        2.04        0.15      3.54 o 
  -4  10   8       74.57       72.26      5.41 o 
  -3  10   8        2.65        0.84      2.27 o 
  -2  10   8       26.98       22.59      3.68 o 
  -1  10   8      228.51      233.21     12.60 o 
   0  10   8      346.46      348.43     15.54 o 
   1  10   8       30.71       26.25      7.02 o 
   2  10   8        1.00        2.29      2.68 o 
   3  10   8      136.02      151.54     10.27 o 
   4  10   8       72.84       90.39      7.72 o 
  -2  11   8       35.79       37.85      5.35 o 
  -1  11   8       66.22       59.62      8.01 o 
   0  11   8       91.80       90.70      9.02 o 
   1  11   8       25.17       35.27      6.18 o 
 -11   0   9        2.17        3.28      2.43 o 
  -9   0   9        6.94       11.07      2.52 o 
  -7   0   9        0.72        0.88      1.57 o 
  -5   0   9        1.00        0.80      0.90 o 
  -3   0   9      462.63      431.88      9.02 o 
  -1   0   9       11.07        8.53      2.17 o 
   1   0   9      755.19      786.31      9.24 o 
   3   0   9      199.65      214.29      5.13 o 
   5   0   9     1353.81     1164.08     20.70 o 
   7   0   9       19.31       18.18      2.19 o 
   9   0   9       52.19       64.74      6.81 o 
 -11   1   9       84.28       98.27      4.22 o 
 -10   1   9        0.36        1.60      1.41 o 
  -9   1   9       38.58       34.05      2.61 o 
  -8   1   9        0.57        0.44      1.10 o 
  -7   1   9        4.38        2.39      1.15 o 
  -6   1   9       28.50       30.27      1.69 o 
  -5   1   9        7.97        7.83      0.98 o 
  -4   1   9      389.24      399.46      5.59 o 
  -3   1   9      170.06      167.63      3.28 o 
  -2   1   9       43.04       38.29      1.99 o 
  -1   1   9        4.86        1.65      0.70 o 
   0   1   9      373.15      378.93      4.60 o 
   1   1   9      107.51      115.26      2.02 o 
   2   1   9       40.42       43.41      1.46 o 
   3   1   9       33.05       39.12      1.84 o 
   4   1   9      143.63       93.08      2.46 o 
   5   1   9      156.62      133.94      4.01 o 
   6   1   9        1.61        2.47      1.07 o 
   7   1   9       36.30       35.85      2.01 o 
   8   1   9       53.90       62.17      3.08 o 
   9   1   9       68.89       74.12      3.71 o 
  10   1   9        0.97        1.05      1.75 o 
 -11   2   9       82.48       86.81      4.66 o 
 -10   2   9       20.04       20.68      2.60 o 
  -9   2   9        1.32        2.66      1.50 o 
  -8   2   9       15.23       13.46      1.76 o 
  -7   2   9        2.68        3.58      1.21 o 
  -6   2   9      347.29      334.55      7.37 o 
  -5   2   9       14.25       14.27      1.52 o 
  -4   2   9       16.81       21.17      1.52 o 
  -3   2   9      127.45      134.84      3.48 o 
  -2   2   9      144.98      152.52      3.39 o 
  -1   2   9        0.07        0.37      0.57 o 
   0   2   9     1069.54     1027.32     10.33 o 
   1   2   9      155.38      139.32      2.25 o 
   2   2   9       63.96       67.23      2.16 o 
   3   2   9        0.72        1.06      0.65 o 
   4   2   9       82.98       72.49      2.37 o 
   5   2   9      186.65      175.34      4.41 o 
   6   2   9       34.17       33.46      2.38 o 
   7   2   9       84.93       90.00      4.28 o 
   8   2   9      255.09      265.57      6.45 o 
   9   2   9       97.56      111.26      4.75 o 
  10   2   9        0.69        2.60      2.40 o 
 -11   3   9       12.88       18.39      3.37 o 
 -10   3   9      116.95      116.58      4.41 o 
  -9   3   9       16.95       17.92      2.09 o 
  -8   3   9      239.00      249.38      5.58 o 
  -7   3   9      481.14      467.97      7.54 o 
  -6   3   9       48.88       53.81      2.82 o 
  -5   3   9      442.62      453.10      6.56 o 
  -4   3   9      237.22      250.65      4.07 o 
  -3   3   9        7.21       11.37      1.43 o 
  -2   3   9       74.18       72.99      2.58 o 
  -1   3   9       20.21       20.49      1.50 o 
   0   3   9      581.23      572.03      6.51 o 
   1   3   9      974.02      925.10      9.53 o 
   2   3   9        8.33        7.11      0.75 o 
   3   3   9      256.89      246.82      4.30 o 
   4   3   9      167.80      176.91      4.60 o 
   5   3   9       47.83       50.10      2.69 o 
   6   3   9        4.09        1.20      1.34 o 
   7   3   9      173.31      177.32      5.01 o 
   8   3   9        2.13        1.16      1.36 o 
   9   3   9        7.04        8.22      1.94 o 
  10   3   9       12.59        8.63      2.68 o 
 -10   4   9        1.40        1.54      1.76 o 
  -9   4   9       49.77       45.89      3.02 o 
  -8   4   9      144.61      147.74      4.45 o 
  -7   4   9      407.04      413.67      9.66 o 
  -6   4   9      146.52      143.59      4.27 o 
  -5   4   9        5.33        7.75      1.25 o 
  -4   4   9       68.55       56.74      2.26 o 
  -3   4   9      122.74      127.59      3.77 o 
  -2   4   9       47.64       45.29      2.43 o 
  -1   4   9       62.85       61.97      2.51 o 
   0   4   9       77.79       70.43      2.48 o 
   1   4   9      119.18      110.10      3.19 o 
   2   4   9      583.66      585.66      8.01 o 
   3   4   9       40.35       38.45      2.61 o 
   4   4   9        9.72        6.36      1.23 o 
   5   4   9      186.62      175.49      4.68 o 
   6   4   9        9.05       10.20      1.68 o 
   7   4   9       18.00       18.26      2.01 o 
   8   4   9       10.23        7.78      1.65 o 
   9   4   9        0.02       -0.62      1.38 o 
 -10   5   9       12.07       10.58      2.45 o 
  -9   5   9       24.87       27.21      4.03 o 
  -8   5   9        9.89        7.85      1.98 o 
  -7   5   9      208.95      210.24      6.52 o 
  -6   5   9       23.67       18.53      1.88 o 
  -5   5   9        3.84        2.18      1.11 o 
  -4   5   9      455.41      412.12      5.86 o 
  -3   5   9       40.83       27.07      2.21 o 
  -2   5   9        1.67        2.00      1.01 o 
  -1   5   9       68.52       68.44      2.99 o 
   0   5   9       26.85       28.65      2.20 o 
   1   5   9      161.21      153.62      4.23 o 
   2   5   9      500.08      509.31     10.06 o 
   3   5   9       33.72       24.34      3.72 o 
   4   5   9       53.77       47.08      2.88 o 
   5   5   9       14.64       13.60      2.00 o 
   6   5   9       19.73       20.55      2.25 o 
   7   5   9        3.41        3.62      1.55 o 
   8   5   9        0.51        3.96      1.91 o 
   9   5   9       26.09       28.61      3.73 o 
  -9   6   9        0.10       -0.28      1.81 o 
  -8   6   9       52.98       51.35      3.76 o 
  -7   6   9        3.74        3.44      1.75 o 
  -6   6   9        9.43        8.04      2.32 o 
  -5   6   9        4.56        5.50      1.44 o 
  -4   6   9        7.49        3.91      1.10 o 
  -3   6   9      581.86      533.19     10.80 o 
  -2   6   9        1.32        1.03      1.11 o 
  -1   6   9       93.42      104.45      4.08 o 
   0   6   9       76.49       77.16      3.42 o 
   1   6   9        0.10        0.06      1.01 o 
   2   6   9       86.99       84.58      3.87 o 
   3   6   9       14.72       11.34      1.82 o 
   4   6   9      116.80      119.45      4.63 o 
   5   6   9        6.38        3.55      1.39 o 
   6   6   9        7.56        8.36      1.80 o 
   7   6   9      357.84      366.91      8.73 o 
   8   6   9        5.93        7.02      2.17 o 
  -8   7   9        2.15        1.14      2.15 o 
  -7   7   9       36.71       46.22      4.21 o 
  -6   7   9       29.02       26.73      2.80 o 
  -5   7   9      119.50      117.15      7.21 o 
  -4   7   9       74.55       77.94      4.14 o 
  -3   7   9      204.84      227.75     12.58 o 
  -2   7   9       18.22       15.18      2.83 o 
  -1   7   9        9.74        7.79      1.66 o 
   0   7   9        8.77        7.92      1.66 o 
   1   7   9        0.05        0.05      1.16 o 
   2   7   9       34.52       32.43      2.84 o 
   3   7   9        8.44        6.53      1.72 o 
   4   7   9      288.41      298.26      7.42 o 
   5   7   9       27.79       37.81      3.26 o 
   6   7   9      217.09      236.17      7.65 o 
   7   7   9       13.04       11.49      2.37 o 
   8   7   9       20.02       18.34      5.83 o 
  -7   8   9      101.63      114.01      6.04 o 
  -6   8   9       14.97       15.83      3.21 o 
  -5   8   9        0.07       -0.16      1.85 o 
  -4   8   9       46.14       49.81      3.29 o 
  -3   8   9       56.89       53.53      7.92 o 
  -2   8   9        0.00       -1.05      1.60 o 
  -1   8   9       47.86       38.13      3.34 o 
   0   8   9       91.15       87.07      5.13 o 
   1   8   9       56.21       42.26      4.18 o 
   2   8   9        8.33        5.99      1.67 o 
   3   8   9        8.66       10.41      2.16 o 
   4   8   9      291.38      323.50      8.76 o 
   5   8   9       53.82       49.70      4.37 o 
   6   8   9       25.54       21.23      3.07 o 
   7   8   9       25.88       28.33      3.98 o 
  -6   9   9        0.66        1.47      2.42 o 
  -5   9   9        5.22        5.54      2.58 o 
  -4   9   9       15.86       17.81      3.48 o 
  -3   9   9       11.65       13.02      3.38 o 
  -2   9   9       14.01       13.18      3.24 o 
  -1   9   9      114.51      116.69      6.66 o 
   0   9   9      175.07      173.51      7.97 o 
   1   9   9       48.42       40.34      3.57 o 
   2   9   9        5.52        3.95      1.72 o 
   3   9   9       37.52       44.17      4.20 o 
   4   9   9       27.77       26.07      3.25 o 
   5   9   9        0.06       -1.17      2.03 o 
  -4  10   9        7.03        9.05      4.00 o 
  -3  10   9       56.72       55.99      4.96 o 
  -2  10   9       52.93       55.49      7.31 o 
  -1  10   9      385.02      386.42     13.75 o 
   0  10   9      187.75      211.14     10.15 o 
   1  10   9       14.79       10.68      3.73 o 
   2  10   9        0.00       -2.19      2.75 o 
   3  10   9        2.99        1.16      2.72 o 
 -10   0  10        3.72        6.28      2.54 o 
  -8   0  10        0.23        0.58      1.67 o 
  -6   0  10     1270.87     1252.02     24.88 o 
  -4   0  10      343.98      335.01      7.82 o 
  -2   0  10      759.80      769.31     17.04 o 
   0   0  10      256.09      257.37      6.43 o 
   2   0  10        3.47        7.92      1.25 o 
   4   0  10      716.18      620.62     12.06 o 
   6   0  10       16.25       16.34      3.02 o 
   8   0  10        9.78       11.20      2.35 o 
  10   0  10        7.84       10.06      3.77 o 
 -11   1  10        0.00        0.82      1.79 o 
 -10   1  10       88.77       99.76      5.39 o 
  -9   1  10        2.25        3.17      1.51 o 
  -8   1  10       25.56       30.01      2.30 o 
  -7   1  10        0.18        1.78      1.08 o 
  -6   1  10      249.94      250.19      5.16 o 
  -5   1  10       23.05       19.64      1.81 o 
  -4   1  10        1.31        1.45      0.85 o 
  -3   1  10        0.60        0.85      0.82 o 
  -2   1  10       87.90       91.83      2.96 o 
  -1   1  10       69.02       65.79      2.96 o 
   0   1  10      154.11      151.70      3.43 o 
   1   1  10       10.82       13.66      1.08 o 
   2   1  10       50.15       53.83      2.54 o 
   3   1  10       38.92       35.95      1.63 o 
   4   1  10       50.24       55.05      2.61 o 
   5   1  10       36.36       26.79      1.74 o 
   6   1  10        8.44        6.66      1.27 o 
   7   1  10        0.72        1.00      0.96 o 
   8   1  10        1.24        2.10      1.24 o 
   9   1  10        7.15        7.06      1.78 o 
  10   1  10       10.09       12.99      2.67 o 
 -10   2  10      454.34      472.40      9.24 o 
  -9   2  10       33.17       37.94      2.75 o 
  -8   2  10        0.20       -0.73      1.18 o 
  -7   2  10       18.03       13.71      1.90 o 
  -6   2  10       17.57       15.72      2.26 o 
  -5   2  10       91.49       82.95      3.27 o 
  -4   2  10       29.09       30.50      1.93 o 
  -3   2  10      445.16      435.84      7.35 o 
  -2   2  10      644.78      666.11      9.26 o 
  -1   2  10       37.81       31.31      2.16 o 
   0   2  10      440.33      403.73      6.29 o 
   1   2  10      417.87      418.79      5.66 o 
   2   2  10        2.61        2.16      0.76 o 
   3   2  10       26.98       26.50      1.69 o 
   4   2  10        1.48        1.78      0.83 o 
   5   2  10      154.96      142.08      3.64 o 
   6   2  10        0.04        0.14      0.94 o 
   7   2  10       67.70       65.88      4.08 o 
   8   2  10      237.07      265.60      6.47 o 
   9   2  10      359.27      394.75      8.90 o 
  10   2  10       76.76       77.35     14.29 o 
 -10   3  10      230.46      241.41      6.35 o 
  -9   3  10      129.84      139.21      5.24 o 
  -8   3  10        6.14        7.25      1.79 o 
  -7   3  10       24.89       27.33      2.47 o 
  -6   3  10        1.07        1.84      1.11 o 
  -5   3  10       54.86       59.04      3.10 o 
  -4   3  10      134.45      144.30      3.67 o 
  -3   3  10      107.70      107.68      4.43 o 
  -2   3  10      144.39      161.64      4.42 o 
  -1   3  10       17.71       15.07      1.60 o 
   0   3  10      184.46      175.60      4.04 o 
   1   3  10      735.68      712.85      9.54 o 
   2   3  10       41.79       43.88      2.32 o 
   3   3  10        9.89        8.20      1.19 o 
   4   3  10        5.71        3.69      1.16 o 
   5   3  10        5.72        6.93      1.56 o 
   6   3  10       95.48       90.67      3.80 o 
   7   3  10        2.04        1.87      1.17 o 
   8   3  10        0.20        0.02      1.23 o 
   9   3  10      144.33      157.68      5.74 o 
 -10   4  10       28.62       33.61      4.04 o 
  -9   4  10       21.15       20.57      2.55 o 
  -8   4  10        0.98        0.65      1.47 o 
  -7   4  10        4.42        6.42      1.66 o 
  -6   4  10       11.78       10.18      1.56 o 
  -5   4  10        0.15       -0.07      1.06 o 
  -4   4  10       81.12       83.23      3.57 o 
  -3   4  10       67.98       65.96      3.10 o 
  -2   4  10        3.89        5.41      1.21 o 
  -1   4  10      100.78       97.63      3.68 o 
   0   4  10       43.36       39.17      2.21 o 
   1   4  10      809.39      795.73     10.67 o 
   2   4  10      848.84      849.00     10.50 o 
   3   4  10      168.55      176.53      4.63 o 
   4   4  10      293.73      299.73      9.53 o 
   5   4  10       23.64       29.79      2.32 o 
   6   4  10       23.03       24.85      2.75 o 
   7   4  10        2.28        1.42      1.31 o 
   8   4  10       24.05       22.18      2.39 o 
   9   4  10        6.30        7.64      2.20 o 
  -9   5  10      329.41      337.63      9.05 o 
  -8   5  10        0.70        0.50      1.69 o 
  -7   5  10      136.84      131.35      5.85 o 
  -6   5  10       24.20       23.85      2.48 o 
  -5   5  10        5.53        5.72      1.51 o 
  -4   5  10       91.59       93.49      3.74 o 
  -3   5  10      344.74      289.33      6.60 o 
  -2   5  10       48.44       48.44      2.98 o 
  -1   5  10       18.64       14.57      2.04 o 
   0   5  10      211.61      224.48      5.24 o 
   1   5  10      706.17      728.12     11.31 o 
   2   5  10      347.36      340.10      7.03 o 
   3   5  10        2.64        3.97      1.27 o 
   4   5  10        3.58        5.26      1.44 o 
   5   5  10      207.84      202.32      5.76 o 
   6   5  10      155.29      163.04      5.36 o 
   7   5  10       28.69       30.28      3.16 o 
   8   5  10        8.25        5.34      1.94 o 
  -9   6  10      114.96      110.14      5.82 o 
  -8   6  10       16.60       16.43      2.54 o 
  -7   6  10      155.15      157.95      6.02 o 
  -6   6  10       26.09       21.48      3.01 o 
  -5   6  10        1.95        2.66      1.50 o 
  -4   6  10        6.19        6.73      1.62 o 
  -3   6  10       77.16       60.33      3.52 o 
  -2   6  10        5.99        5.78      1.57 o 
  -1   6  10        2.46        2.49      1.44 o 
   0   6  10        3.84        2.98      1.39 o 
   1   6  10      472.75      511.83      9.46 o 
   2   6  10        6.88        7.65      1.61 o 
   3   6  10       28.32       24.92      4.20 o 
   4   6  10       11.56        9.12      1.69 o 
   5   6  10        0.13       -0.67      1.23 o 
   6   6  10       23.52       24.29      3.38 o 
   7   6  10       25.73       27.61      3.00 o 
   8   6  10        4.70        3.76      2.42 o 
  -8   7  10       16.06       17.87      3.21 o 
  -7   7  10      207.22      229.45     15.17 o 
  -6   7  10        1.49        1.59      1.67 o 
  -5   7  10       25.72       23.37      2.85 o 
  -4   7  10        1.12        0.55      1.58 o 
  -3   7  10        1.41        2.25      1.72 o 
  -2   7  10       30.12       28.25      2.68 o 
  -1   7  10       17.55       13.16      2.67 o 
   0   7  10        2.18        0.85      1.26 o 
   1   7  10        7.73        7.41      1.84 o 
   2   7  10       35.32       42.12      3.45 o 
   3   7  10       22.59       19.06      2.50 o 
   4   7  10        8.00        5.36      1.77 o 
   5   7  10       42.44       48.84      3.74 o 
   6   7  10       57.86       68.92      4.44 o 
   7   7  10       45.18       38.41      4.01 o 
  -7   8  10       28.96       30.71      3.76 o 
  -6   8  10       78.47       84.52      6.84 o 
  -5   8  10       29.95       27.65      6.29 o 
  -4   8  10        0.61        0.47      1.79 o 
  -3   8  10        3.44        5.60      2.51 o 
  -2   8  10        2.29        0.83      2.08 o 
  -1   8  10        0.20        0.90      1.72 o 
   0   8  10        4.03        4.55      1.80 o 
   1   8  10       60.55       57.25      4.56 o 
   2   8  10       62.40       59.13      4.81 o 
   3   8  10       39.92       38.30      3.67 o 
   4   8  10       96.65       94.38      4.96 o 
   5   8  10       69.78       69.06      4.58 o 
   6   8  10        9.39        3.28      2.34 o 
  -5   9  10        2.01       -1.79      2.98 o 
  -4   9  10       41.77       39.68      4.39 o 
  -3   9  10       62.64       63.52      8.00 o 
  -2   9  10      190.16      206.70     14.27 o 
  -1   9  10       83.74       79.63      6.71 o 
   0   9  10        7.50       11.02      3.45 o 
   1   9  10        6.34        4.24      1.92 o 
   2   9  10        0.90        1.56      1.83 o 
   3   9  10        2.45        2.12      2.05 o 
   4   9  10        1.44        5.98      2.50 o 
  -3  10  10       31.85       30.11      5.73 o 
  -2  10  10      207.59      227.46     12.88 o 
  -1  10  10      259.15      286.26     14.09 o 
   0  10  10      126.26      148.36     10.61 o 
   1  10  10       21.33       25.49      4.87 o 
   2  10  10        0.00        0.69      3.26 o 
  -9   0  11       35.99       28.04      6.13 o 
  -7   0  11        1.05        1.53      2.21 o 
  -5   0  11      640.47      645.46     12.48 o 
  -3   0  11      237.89      233.75      7.51 o 
  -1   0  11      164.67      157.90     10.25 o 
   1   0  11        2.84        2.78      1.10 o 
   3   0  11       78.48       34.95      3.16 o 
   5   0  11       74.10       66.54      4.09 o 
   7   0  11       14.02       13.32      2.95 o 
   9   0  11       51.22       62.87      5.73 o 
 -10   1  11       47.19       43.31      3.43 o 
  -9   1  11       39.89       41.69      3.21 o 
  -8   1  11       49.34       53.32      4.14 o 
  -7   1  11        2.88        5.47      1.79 o 
  -6   1  11      110.39      113.92      4.56 o 
  -5   1  11        1.32        1.11      1.09 o 
  -4   1  11      180.73      168.73      4.34 o 
  -3   1  11      301.44      304.32      6.15 o 
  -2   1  11      672.22      665.06     10.98 o 
  -1   1  11      342.71      324.70      6.35 o 
   0   1  11       21.65       20.94      1.85 o 
   1   1  11       88.54       82.59      2.74 o 
   2   1  11      173.96      149.50      3.89 o 
   3   1  11      177.09      156.01      3.87 o 
   4   1  11       44.19       44.34      2.07 o 
   5   1  11       11.78       11.09      1.32 o 
   6   1  11      145.49      140.44      3.89 o 
   7   1  11       14.04       13.70      1.77 o 
   8   1  11        2.04        3.53      1.27 o 
   9   1  11      147.78      175.36      5.75 o 
 -10   2  11       46.23       38.35      4.52 o 
  -9   2  11      129.13      135.14      5.14 o 
  -8   2  11        5.46        4.01      1.70 o 
  -7   2  11       35.20       34.03      4.05 o 
  -6   2  11        9.27        6.15      1.44 o 
  -5   2  11        0.45        0.73      1.06 o 
  -4   2  11       93.43      100.01      4.47 o 
  -3   2  11       31.47       26.89      2.23 o 
  -2   2  11      272.70      247.95      5.83 o 
  -1   2  11      976.10      948.94     11.97 o 
   0   2  11      141.32      141.94      4.77 o 
   1   2  11      148.93      138.82      3.75 o 
   2   2  11       46.29       42.84      1.98 o 
   3   2  11        3.72        1.53      0.90 o 
   4   2  11        1.22        1.42      0.90 o 
   5   2  11        3.62        4.37      1.13 o 
   6   2  11      398.82      399.96      7.39 o 
   7   2  11      151.05      173.78      5.86 o 
   8   2  11       26.22       24.91      2.28 o 
   9   2  11      323.33      377.72      9.06 o 
 -10   3  11       67.51       78.97      7.75 o 
  -9   3  11       80.56       92.23      4.50 o 
  -8   3  11       39.48       43.75      3.14 o 
  -7   3  11        0.09        2.55      1.70 o 
  -6   3  11       94.97       87.47      4.00 o 
  -5   3  11        0.19        1.11      1.09 o 
  -4   3  11      177.03      176.81      4.77 o 
  -3   3  11       78.68       76.49      3.24 o 
  -2   3  11       19.23       21.61      2.12 o 
  -1   3  11       67.32       61.63      2.91 o 
   0   3  11       56.65       58.51      2.74 o 
   1   3  11        1.50        1.84      0.94 o 
   2   3  11       33.93       33.70      2.67 o 
   3   3  11      222.34      222.19      5.37 o 
   4   3  11        1.07        0.78      1.12 o 
   5   3  11       10.78       12.48      1.99 o 
   6   3  11      413.38      422.83      9.05 o 
   7   3  11       77.12       83.25      4.07 o 
   8   3  11        5.59        4.29      1.42 o 
   9   3  11      151.80      156.64      7.95 o 
  -9   4  11       38.95       30.30      3.02 o 
  -8   4  11        2.04        2.84      1.74 o 
  -7   4  11        0.05       -0.76      1.59 o 
  -6   4  11        0.46        0.10      1.27 o 
  -5   4  11      284.82      271.91      9.67 o 
  -4   4  11       19.89       21.16      2.00 o 
  -3   4  11      114.12      114.20      4.07 o 
  -2   4  11        0.94        1.98      1.30 o 
  -1   4  11       61.49       67.73      3.40 o 
   0   4  11       25.50       22.96      2.52 o 
   1   4  11       69.32       69.00      3.36 o 
   2   4  11        0.02        0.41      1.07 o 
   3   4  11        9.34        8.93      1.43 o 
   4   4  11        4.72        4.46      1.23 o 
   5   4  11       89.47      100.96      4.32 o 
   6   4  11       36.13       46.14      3.10 o 
   7   4  11        0.59        1.47      1.30 o 
   8   4  11        6.54        4.42      1.73 o 
  -9   5  11      234.43      227.24     11.34 o 
  -8   5  11      300.17      308.67     11.21 o 
  -7   5  11       90.38       93.39      5.06 o 
  -6   5  11        7.66        6.36      1.78 o 
  -5   5  11       46.63       40.96      2.96 o 
  -4   5  11        6.36        6.57      1.75 o 
  -3   5  11       12.76        9.76      1.83 o 
  -2   5  11       80.25       68.57      3.61 o 
  -1   5  11       75.04       81.30      4.92 o 
   0   5  11      306.75      307.55     10.00 o 
   1   5  11       48.34       58.49      3.69 o 
   2   5  11      237.00      240.51      6.09 o 
   3   5  11       51.51       52.14      3.75 o 
   4   5  11       92.07       93.22      4.38 o 
   5   5  11      449.09      474.26      9.96 o 
   6   5  11       36.36       39.43      3.66 o 
   7   5  11       39.13       37.99      3.81 o 
   8   5  11        0.00        0.20      1.90 o 
  -8   6  11       57.04       56.18      4.23 o 
  -7   6  11       26.92       32.00      4.53 o 
  -6   6  11        0.93        0.43      1.84 o 
  -5   6  11        5.06        1.74      1.62 o 
  -4   6  11        2.20        2.39      1.71 o 
  -3   6  11        7.50        7.21      1.73 o 
  -2   6  11      125.10      130.58      5.35 o 
  -1   6  11       27.28       23.67      2.97 o 
   0   6  11      127.49      141.77      7.59 o 
   1   6  11        7.43        9.32      2.01 o 
   2   6  11      190.58      198.40      5.88 o 
   3   6  11        8.61        6.36      1.73 o 
   4   6  11        0.58        1.61      1.48 o 
   5   6  11       41.45       36.77      3.17 o 
   6   6  11       71.14       78.36      4.43 o 
   7   6  11       15.57       12.83      2.38 o 
  -7   7  11        2.45        3.08      2.62 o 
  -6   7  11        2.68        2.91      2.30 o 
  -5   7  11      135.34      148.66      6.28 o 
  -4   7  11        0.55        1.32      1.91 o 
  -3   7  11        0.57        1.90      1.82 o 
  -2   7  11      140.68      135.35      5.73 o 
  -1   7  11       13.34        6.51      2.00 o 
   0   7  11       10.04        6.55      2.68 o 
   1   7  11       82.47       88.82      4.93 o 
   2   7  11      580.04      637.89     11.65 o 
   3   7  11        0.18        0.29      1.50 o 
   4   7  11        1.47        1.83      1.84 o 
   5   7  11       11.87       10.94      2.90 o 
   6   7  11       10.57        9.09      2.43 o 
  -6   8  11        0.08       -1.32      3.00 o 
  -5   8  11       28.44       23.38      3.92 o 
  -4   8  11       21.32       17.14      3.03 o 
  -3   8  11       95.41      113.55      6.87 o 
  -2   8  11       88.18      105.38      9.65 o 
  -1   8  11       25.74       20.45      2.95 o 
   0   8  11        1.97        6.50      2.15 o 
   1   8  11        0.16        2.11      1.87 o 
   2   8  11        3.78        3.20      1.98 o 
   3   8  11       16.40       11.49      2.37 o 
   4   8  11       84.36       92.93      6.44 o 
   5   8  11        0.48        1.62      1.94 o 
  -4   9  11        1.70        1.49      2.46 o 
  -3   9  11      195.40      221.62     10.70 o 
  -2   9  11      683.72      752.98     21.67 o 
  -1   9  11        2.37        2.52      2.99 o 
   0   9  11       93.96       89.89      7.32 o 
   1   9  11        0.71        2.70      2.09 o 
   2   9  11        0.43        1.88      2.10 o 
   3   9  11        1.75        1.79      2.01 o 
 -10   0  12        2.11        7.32      3.69 o 
  -8   0  12      107.39       97.67      7.70 o 
  -6   0  12        1.45        1.78      1.94 o 
  -4   0  12        6.90        4.20      2.40 o 
  -2   0  12      314.57      302.83     13.69 o 
   0   0  12       53.45       53.63      3.83 o 
   2   0  12        0.39        0.76      1.14 o 
   4   0  12       33.42       38.77      4.19 o 
   6   0  12       20.39       15.76      2.67 o 
   8   0  12        6.25        5.44      2.10 o 
 -10   1  12       17.36       15.00      2.95 o 
  -9   1  12        5.34        6.37      2.30 o 
  -8   1  12       43.74       40.68      3.71 o 
  -7   1  12       38.97       30.44      3.14 o 
  -6   1  12        7.26        7.53      1.68 o 
  -5   1  12      134.18      131.78      4.22 o 
  -4   1  12      178.82      182.33      5.74 o 
  -3   1  12        0.21        0.25      1.03 o 
  -2   1  12       36.95       31.15      2.33 o 
  -1   1  12      176.85      170.47      4.70 o 
   0   1  12        0.26       -0.81      0.82 o 
   1   1  12       19.04       14.63      1.50 o 
   2   1  12       22.63       20.45      1.52 o 
   3   1  12      646.62      609.11      8.90 o 
   4   1  12       51.21       37.62      2.36 o 
   5   1  12       11.24        9.58      1.46 o 
   6   1  12       24.90       23.15      1.97 o 
   7   1  12      207.29      226.17      5.80 o 
   8   1  12      267.11      313.53      6.48 o 
  -9   2  12       33.83       38.97      3.85 o 
  -8   2  12      107.89      114.15      8.43 o 
  -7   2  12        1.23        0.16      1.63 o 
  -6   2  12        4.55        4.55      1.41 o 
  -5   2  12        0.87        1.97      1.23 o 
  -4   2  12        2.04        1.80      1.08 o 
  -3   2  12      147.95      152.19      4.59 o 
  -2   2  12       15.51       13.70      2.33 o 
  -1   2  12     1597.89     1556.43     17.60 o 
   0   2  12       57.79       61.50      3.30 o 
   1   2  12       65.29       62.98      2.86 o 
   2   2  12        3.55        2.32      0.96 o 
   3   2  12       24.98       16.59      2.46 o 
   4   2  12       44.72       38.03      2.50 o 
   5   2  12       14.87       10.84      1.83 o 
   6   2  12       43.73       49.51      3.52 o 
   7   2  12       14.66       13.16      2.03 o 
   8   2  12      149.17      166.86      5.35 o 
  -9   3  12       23.70       18.95      3.04 o 
  -8   3  12        4.52        4.70      2.16 o 
  -7   3  12       37.16       43.06      3.78 o 
  -6   3  12        0.00        1.34      1.44 o 
  -5   3  12       30.82       33.46      2.78 o 
  -4   3  12       65.01       65.48      3.21 o 
  -3   3  12       60.43       65.42      3.42 o 
  -2   3  12       25.60       25.71      2.37 o 
  -1   3  12      200.04      197.00      5.00 o 
   0   3  12       40.46       39.37      2.69 o 
   1   3  12       64.50       67.32      3.08 o 
   2   3  12       14.21       13.53      1.73 o 
   3   3  12      363.15      383.52      7.56 o 
   4   3  12       51.91       56.52      4.14 o 
   5   3  12        7.02        6.63      2.07 o 
   6   3  12       18.68       18.45      2.67 o 
   7   3  12        4.14        5.22      1.98 o 
   8   3  12       19.19       17.86      2.22 o 
  -9   4  12        3.17        2.35      2.31 o 
  -8   4  12        0.02        0.42      1.87 o 
  -7   4  12       10.92        9.67      2.38 o 
  -6   4  12      201.34      206.02      5.94 o 
  -5   4  12      450.46      438.15      8.53 o 
  -4   4  12        6.61        7.01      1.64 o 
  -3   4  12       44.11       42.05      2.83 o 
  -2   4  12       25.89       26.67      2.57 o 
  -1   4  12        6.84        7.40      2.27 o 
   0   4  12      119.60      125.88      4.93 o 
   1   4  12        1.85        1.84      1.34 o 
   2   4  12        5.61        5.71      1.55 o 
   3   4  12        6.03        3.59      1.42 o 
   4   4  12        1.75        1.77      1.27 o 
   5   4  12        0.52        1.72      1.16 o 
   6   4  12        5.24        1.55      1.54 o 
   7   4  12        1.30        1.07      1.40 o 
   8   4  12        0.02        2.12      1.84 o 
  -8   5  12       25.59       28.37      3.85 o 
  -7   5  12       30.21       36.32      3.69 o 
  -6   5  12        2.39        3.38      1.73 o 
  -5   5  12        0.22        0.20      1.73 o 
  -4   5  12       12.77        9.32      2.05 o 
  -3   5  12        3.89        3.07      1.55 o 
  -2   5  12        0.21        1.33      1.50 o 
  -1   5  12       17.65       14.53      2.76 o 
   0   5  12      573.03      610.68     15.60 o 
   1   5  12      132.50      138.41      5.43 o 
   2   5  12       25.82       24.04      4.15 o 
   3   5  12      101.25       92.79      4.45 o 
   4   5  12       14.92       12.44      2.78 o 
   5   5  12       17.85       19.32      2.44 o 
   6   5  12        9.73        9.45      2.09 o 
   7   5  12       10.73        9.92      2.25 o 
  -7   6  12       21.54       21.39      3.71 o 
  -6   6  12       15.04       13.84      3.18 o 
  -5   6  12        1.48        0.68      1.82 o 
  -4   6  12       13.31       11.77      2.14 o 
  -3   6  12       26.09       23.04      2.70 o 
  -2   6  12       52.61       50.39      3.77 o 
  -1   6  12       79.72       89.73      5.45 o 
   0   6  12      214.57      212.45     10.64 o 
   1   6  12       64.90       71.82      4.49 o 
   2   6  12       20.65       19.39      2.65 o 
   3   6  12       49.05       46.67      3.64 o 
   4   6  12       23.61       23.58      2.80 o 
   5   6  12       52.43       57.87      4.08 o 
   6   6  12        4.09        1.88      2.08 o 
  -6   7  12       31.96       26.82      3.75 o 
  -5   7  12       31.76       31.15      4.33 o 
  -4   7  12        2.92        5.57      2.14 o 
  -3   7  12        6.86        3.60      2.24 o 
  -2   7  12        3.03        5.64      2.04 o 
  -1   7  12      152.83      149.91      7.51 o 
   0   7  12       74.23       91.97      5.68 o 
   1   7  12        7.12        4.46      2.08 o 
   2   7  12       29.36       34.26      3.51 o 
   3   7  12        1.97        1.51      1.80 o 
   4   7  12       53.82       58.67      4.65 o 
   5   7  12        7.42        7.39      2.35 o 
  -5   8  12        0.61        0.38      2.56 o 
  -4   8  12       51.95       54.05      4.90 o 
  -3   8  12        0.06       -1.40      2.41 o 
  -2   8  12       34.90       53.26      6.01 o 
  -1   8  12        4.90        7.00      2.29 o 
   0   8  12       70.33       74.44      5.58 o 
   1   8  12        3.12        3.10      2.12 o 
   2   8  12        3.11        4.19      2.11 o 
   3   8  12       47.90       55.81      4.48 o 
   4   8  12       11.03       14.91      3.33 o 
  -3   9  12        5.32        5.29      3.74 o 
  -2   9  12      113.32      123.86      8.74 o 
  -1   9  12       38.11       28.42      4.94 o 
   0   9  12        2.71        1.15      3.29 o 
   1   9  12        3.85        3.92      2.69 o 
   2   9  12       45.00       56.01      7.42 o 
  -9   0  13       47.27       48.67      6.23 o 
  -7   0  13       42.81       52.46      5.87 o 
  -5   0  13      315.91      326.04     10.42 o 
  -3   0  13      827.68      811.72     16.78 o 
  -1   0  13       75.65       68.39      4.64 o 
   1   0  13        5.54        6.15      1.87 o 
   3   0  13       15.93       12.48      2.00 o 
   5   0  13        0.41        0.62      1.19 o 
   7   0  13      332.22      366.47     11.34 o 
  -9   1  13        2.42        3.63      2.29 o 
  -8   1  13        2.70        3.28      2.36 o 
  -7   1  13       23.24       20.86      2.89 o 
  -6   1  13        0.46        1.77      1.37 o 
  -5   1  13        7.73        5.04      1.53 o 
  -4   1  13       55.21       54.76      3.39 o 
  -3   1  13      982.64      974.11     13.36 o 
  -2   1  13      174.18      168.78      4.87 o 
  -1   1  13       18.63       14.46      1.93 o 
   0   1  13      100.72       95.04      3.87 o 
   1   1  13        1.49        0.07      0.95 o 
   2   1  13        7.41        7.10      1.23 o 
   3   1  13        2.46        2.19      0.93 o 
   4   1  13       35.06       30.41      2.32 o 
   5   1  13        4.28        3.30      1.38 o 
   6   1  13        6.57        7.05      1.80 o 
   7   1  13      563.15      614.02     10.48 o 
   8   1  13      109.46      125.34      4.85 o 
  -9   2  13       12.97        8.92      2.68 o 
  -8   2  13      106.18      101.41      5.58 o 
  -7   2  13       27.60       25.47      3.13 o 
  -6   2  13        1.73        2.23      1.42 o 
  -5   2  13        7.36        5.01      1.54 o 
  -4   2  13       54.95       59.19      3.54 o 
  -3   2  13       10.51        8.20      1.63 o 
  -2   2  13       69.62       74.93      4.09 o 
  -1   2  13       43.06       41.29      2.89 o 
   0   2  13        0.85       -0.19      0.99 o 
   1   2  13      189.96      182.85      4.82 o 
   2   2  13        0.34        0.00      0.97 o 
   3   2  13        4.21        3.55      1.02 o 
   4   2  13      132.91      129.69      4.85 o 
   5   2  13        9.28        6.16      1.96 o 
   6   2  13       28.76       30.12      3.45 o 
   7   2  13       48.24       50.07      4.68 o 
   8   2  13      147.31      190.13      9.06 o 
  -9   3  13       13.97        5.68      5.18 o 
  -8   3  13       32.57       32.99      3.59 o 
  -7   3  13       39.53       33.02      4.36 o 
  -6   3  13        9.39        7.51      1.92 o 
  -5   3  13        0.57       -0.12      1.37 o 
  -4   3  13       76.16       78.01      5.24 o 
  -3   3  13        1.81        3.13      1.42 o 
  -2   3  13       33.97       26.56      3.09 o 
  -1   3  13      103.51       90.69      4.15 o 
   0   3  13       38.71       41.16      3.96 o 
   1   3  13        3.72        3.10      1.36 o 
   2   3  13        7.15        5.61      1.44 o 
   3   3  13      187.31      208.47      6.17 o 
   4   3  13        0.51       -0.48      1.50 o 
   5   3  13      311.04      331.33      9.46 o 
   6   3  13       35.56       32.23      4.30 o 
   7   3  13       36.11       37.31      5.24 o 
  -8   4  13        4.19        3.44      2.29 o 
  -7   4  13       83.84       77.93      5.02 o 
  -6   4  13      100.66      101.45      4.69 o 
  -5   4  13        8.62        7.70      1.89 o 
  -4   4  13      103.91       94.03      3.99 o 
  -3   4  13        0.32        0.66      1.43 o 
  -2   4  13       13.12        7.67      1.91 o 
  -1   4  13        2.65        2.10      1.42 o 
   0   4  13        3.99        3.78      1.62 o 
   1   4  13       10.03        7.32      1.82 o 
   2   4  13       11.24       12.75      2.87 o 
   3   4  13      156.85      165.37      5.55 o 
   4   4  13      492.03      538.01     13.00 o 
   5   4  13       95.51      106.10      4.34 o 
   6   4  13        4.71        4.70      2.49 o 
   7   4  13        1.20       -0.25      1.60 o 
  -7   5  13       17.76       16.37      3.11 o 
  -6   5  13       14.14       12.56      2.52 o 
  -5   5  13       27.03       21.25      3.72 o 
  -4   5  13        1.58        2.42      1.57 o 
  -3   5  13        0.25        2.11      1.55 o 
  -2   5  13       13.33        7.12      2.03 o 
  -1   5  13      107.40      114.08      5.94 o 
   0   5  13       94.93      100.05      5.48 o 
   1   5  13        0.50        4.04      1.79 o 
   2   5  13       10.64        9.08      2.08 o 
   3   5  13       25.15       24.30      3.50 o 
   4   5  13       13.70       12.13      2.26 o 
   5   5  13        0.07        2.82      1.62 o 
   6   5  13        1.07        0.90      1.76 o 
  -7   6  13        1.00        2.10      2.61 o 
  -6   6  13       41.37       40.91      3.69 o 
  -5   6  13        0.03        0.31      2.06 o 
  -4   6  13       77.83       75.50      4.84 o 
  -3   6  13        0.18        0.70      1.70 o 
  -2   6  13      220.37      244.80     13.56 o 
  -1   6  13        2.99        2.37      1.94 o 
   0   6  13      808.30      890.26     18.75 o 
   1   6  13        9.46       11.07      2.38 o 
   2   6  13        0.84        1.03      1.79 o 
   3   6  13       48.07       48.59      4.14 o 
   4   6  13        1.39        0.87      1.90 o 
   5   6  13       14.53       10.40      2.45 o 
  -5   7  13       26.54       28.20      4.35 o 
  -4   7  13       73.56       79.38      4.96 o 
  -3   7  13        1.02        1.26      2.24 o 
  -2   7  13      153.47      149.04      7.31 o 
  -1   7  13       15.50       15.93      3.12 o 
   0   7  13       22.13       16.40      3.16 o 
   1   7  13       13.06       16.69      2.87 o 
   2   7  13       10.13       11.21      2.57 o 
   3   7  13        7.01        4.47      2.18 o 
   4   7  13       44.07       44.80      4.17 o 
  -4   8  13      732.61      830.17     18.76 o 
  -3   8  13       20.03       19.52      3.92 o 
  -2   8  13        1.02        1.74      2.35 o 
  -1   8  13        4.20        3.40      2.26 o 
   0   8  13        1.66        0.84      2.30 o 
   1   8  13       45.93       42.67      5.38 o 
   2   8  13        2.54        1.36      2.20 o 
  -8   0  14       40.68       34.50      5.28 o 
  -6   0  14        1.42       -0.82      2.09 o 
  -4   0  14       72.89       59.67      5.24 o 
  -2   0  14       36.98       38.54      8.11 o 
   0   0  14       79.37       96.77      6.07 o 
   2   0  14       47.91       47.78      3.61 o 
   4   0  14       18.75       15.19      2.36 o 
   6   0  14     1026.27     1186.10     19.21 o 
  -8   1  14        0.03        1.08      2.02 o 
  -7   1  14        8.72        7.72      2.38 o 
  -6   1  14       11.23       11.43      1.99 o 
  -5   1  14       17.40       16.50      2.98 o 
  -4   1  14        0.37       -0.29      1.30 o 
  -3   1  14     1014.67     1015.60     14.19 o 
  -2   1  14      429.73      423.29      8.15 o 
  -1   1  14      133.55      135.12      4.88 o 
   0   1  14        4.46        7.56      1.52 o 
   1   1  14      148.28      140.99      4.68 o 
   2   1  14       19.75       16.63      1.80 o 
   3   1  14        1.90        2.30      1.19 o 
   4   1  14        0.90        2.40      1.30 o 
   5   1  14       61.59       76.47      4.22 o 
   6   1  14       37.74       50.27      6.52 o 
   7   1  14       35.34       32.58      4.18 o 
  -8   2  14        3.36        4.07      2.31 o 
  -7   2  14       48.41       52.24      6.42 o 
  -6   2  14       18.43       10.88      1.98 o 
  -5   2  14       14.33       10.66      2.05 o 
  -4   2  14       12.67       10.64      1.99 o 
  -3   2  14       69.61       65.81      3.71 o 
  -2   2  14       10.69        6.40      1.95 o 
  -1   2  14       40.43       36.32      2.90 o 
   0   2  14       11.19       10.46      1.67 o 
   1   2  14      283.22      293.52      7.25 o 
   2   2  14        0.28        0.88      1.18 o 
   3   2  14        0.79        1.34      1.16 o 
   4   2  14        3.26        3.40      1.69 o 
   5   2  14       37.04       40.28      3.77 o 
   6   2  14        0.01        0.46      1.93 o 
   7   2  14        6.24        6.57      2.62 o 
  -8   3  14        0.21       -0.95      2.04 o 
  -7   3  14       77.84       88.55      7.54 o 
  -6   3  14        5.61        6.42      2.21 o 
  -5   3  14        1.84        2.63      1.68 o 
  -4   3  14        2.97        2.34      1.63 o 
  -3   3  14       32.23       30.50      2.94 o 
  -2   3  14        6.64        9.07      1.98 o 
  -1   3  14      155.71      158.88      7.44 o 
   0   3  14        5.73        3.35      1.85 o 
   1   3  14        4.11        3.96      1.53 o 
   2   3  14      104.92      110.99      5.69 o 
   3   3  14        1.00        0.20      1.34 o 
   4   3  14       90.79      103.81      4.39 o 
   5   3  14       25.55       27.50      3.54 o 
   6   3  14       42.08       45.90      4.46 o 
  -7   4  14       58.87       64.85      4.91 o 
  -6   4  14       35.17       35.67      3.58 o 
  -5   4  14      129.06      134.96      5.41 o 
  -4   4  14       20.18       27.07      3.77 o 
  -3   4  14        0.01        0.91      1.60 o 
  -2   4  14      112.84      118.46      5.59 o 
  -1   4  14        5.34        5.25      1.90 o 
   0   4  14       79.07       82.46      5.85 o 
   1   4  14       34.05       42.50      3.56 o 
   2   4  14       27.00       23.22      2.70 o 
   3   4  14       15.74       15.11      2.34 o 
   4   4  14       32.13       30.32      4.53 o 
   5   4  14       30.11       30.71      2.76 o 
   6   4  14       10.37        9.37      2.96 o 
  -6   5  14        5.99        2.74      2.32 o 
  -5   5  14        5.05        3.25      2.29 o 
  -4   5  14        0.54        0.29      1.66 o 
  -3   5  14       22.78       20.34      2.96 o 
  -2   5  14       15.41       18.60      4.31 o 
  -1   5  14       12.99        8.66      2.51 o 
   0   5  14       63.23       65.32      5.45 o 
   1   5  14      110.28      108.96      5.48 o 
   2   5  14       24.46       21.99      2.87 o 
   3   5  14        7.03        6.54      2.05 o 
   4   5  14       17.11       13.04      2.31 o 
   5   5  14       40.88       44.73      3.62 o 
  -5   6  14        0.25        1.10      2.26 o 
  -4   6  14        0.35       -0.03      1.98 o 
  -3   6  14      108.96       98.54      5.61 o 
  -2   6  14      121.99      114.18      6.61 o 
  -1   6  14       80.91       77.44      5.56 o 
   0   6  14       57.65       57.92      4.88 o 
   1   6  14        1.29        1.35      1.95 o 
   2   6  14        9.95        9.07      2.40 o 
   3   6  14       18.44       16.39      3.07 o 
   4   6  14        9.10        7.02      2.36 o 
  -4   7  14      207.28      221.76     13.90 o 
  -3   7  14       40.86       41.91      5.38 o 
  -2   7  14      271.11      279.11     10.76 o 
  -1   7  14       75.31       90.13      6.63 o 
   0   7  14        1.20        1.91      2.40 o 
   1   7  14        4.79        5.24      2.54 o 
   2   7  14       61.74       58.73      4.94 o 
   3   7  14        1.04        1.74      3.12 o 
  -7   0  15       16.25       15.69      4.27 o 
  -5   0  15      715.25      700.27     17.20 o 
  -3   0  15       70.38       72.31      6.47 o 
  -1   0  15      197.17      198.93      8.03 o 
   1   0  15        0.46        1.36      1.81 o 
   3   0  15       20.71       14.97      5.02 o 
   5   0  15     1131.57     1301.40     21.00 o 
  -7   1  15      115.80      113.86      6.04 o 
  -6   1  15        8.45        5.48      2.02 o 
  -5   1  15       40.86       40.11      4.14 o 
  -4   1  15       21.38       17.21      2.45 o 
  -3   1  15        9.65        6.36      1.80 o 
  -2   1  15        1.62        2.73      1.44 o 
  -1   1  15        0.33        0.27      1.26 o 
   0   1  15       10.36       12.48      1.90 o 
   1   1  15      186.46      191.93      5.76 o 
   2   1  15        0.13        0.27      1.26 o 
   3   1  15        1.91        3.26      1.33 o 
   4   1  15       11.28       11.49      1.64 o 
   5   1  15        9.26        8.14      2.13 o 
   6   1  15      241.87      291.89      8.86 o 
  -7   2  15       45.01       43.02      4.18 o 
  -6   2  15        2.46        2.48      1.94 o 
  -5   2  15       14.67       12.42      2.48 o 
  -4   2  15        0.00        0.45      1.57 o 
  -3   2  15        0.98        2.45      1.54 o 
  -2   2  15        0.02        0.45      1.41 o 
  -1   2  15       66.11       63.75      3.90 o 
   0   2  15      104.04      114.61      4.76 o 
   1   2  15       51.49       52.62      3.45 o 
   2   2  15        1.88        0.90      1.34 o 
   3   2  15       32.38       34.85      2.68 o 
   4   2  15        7.84        9.41      1.86 o 
   5   2  15        5.06        1.52      2.08 o 
   6   2  15       51.12       51.89      5.35 o 
  -7   3  15        0.00        2.41      2.44 o 
  -6   3  15        1.06        0.42      1.99 o 
  -5   3  15        0.11       -0.23      1.86 o 
  -4   3  15        8.12        6.34      2.09 o 
  -3   3  15       11.62       12.13      2.30 o 
  -2   3  15        6.96        4.40      1.75 o 
  -1   3  15        0.91        1.53      1.64 o 
   0   3  15       24.32       18.82      2.58 o 
   1   3  15      276.68      295.08      7.87 o 
   2   3  15      234.80      253.24      7.28 o 
   3   3  15       17.23       14.02      2.24 o 
   4   3  15        0.31        0.63      1.50 o 
   5   3  15        0.00        2.75      2.43 o 
  -6   4  15       44.82       46.92      5.72 o 
  -5   4  15       47.30       42.57      3.91 o 
  -4   4  15       12.60       13.19      2.72 o 
  -3   4  15       49.78       45.05      4.10 o 
  -2   4  15      169.32      180.13      7.22 o 
  -1   4  15       56.49       55.45      4.62 o 
   0   4  15        0.04       -0.20      1.75 o 
   1   4  15        0.40        0.44      1.72 o 
   2   4  15        5.34        6.34      2.01 o 
   3   4  15       49.64       54.71      3.96 o 
   4   4  15       20.33       19.54      2.63 o 
   5   4  15       17.10       13.39      2.86 o 
  -5   5  15        3.12        5.55      2.64 o 
  -4   5  15        0.13        1.47      2.02 o 
  -3   5  15       18.41       18.84      3.05 o 
  -2   5  15       28.10       35.04      4.01 o 
  -1   5  15       16.45       16.86      4.49 o 
   0   5  15        0.20       -0.24      1.97 o 
   1   5  15       74.54       81.57      5.48 o 
   2   5  15      118.00      127.56      6.36 o 
   3   5  15       72.62       81.07      6.44 o 
   4   5  15        0.00        0.62      1.94 o 
  -4   6  15        5.23        3.26      2.57 o 
  -3   6  15        7.52        7.01      2.85 o 
  -2   6  15      149.69      173.79      8.97 o 
  -1   6  15        4.85        4.70      2.66 o 
   0   6  15        7.57        6.21      2.81 o 
   1   6  15        0.46        1.60      2.16 o 
   2   6  15       51.44       59.43      4.59 o 
  -6   0  16        5.60        9.79      3.93 o 
  -4   0  16      753.35      728.44     20.25 o 
  -2   0  16       56.91       55.96      8.15 o 
   0   0  16        2.76        3.67      2.18 o 
   2   0  16       24.59       24.31      3.44 o 
   4   0  16      366.66      436.19     14.04 o 
  -6   1  16        9.17       11.44      2.92 o 
  -5   1  16      566.68      572.71     12.47 o 
  -4   1  16       72.55       78.59      4.53 o 
  -3   1  16       11.39        7.91      2.00 o 
  -2   1  16       50.48       46.93      3.45 o 
  -1   1  16        0.23        1.31      1.45 o 
   0   1  16        0.59        1.41      1.47 o 
   1   1  16        0.27        0.73      1.46 o 
   2   1  16        2.89        2.02      1.61 o 
   3   1  16       15.17       16.91      2.22 o 
   4   1  16      143.25      156.60      4.97 o 
   5   1  16        7.47        6.79      1.96 o 
  -6   2  16        0.12       -0.15      2.00 o 
  -5   2  16       51.08       48.74      4.45 o 
  -4   2  16       40.31       46.76      3.96 o 
  -3   2  16        6.53        6.51      2.14 o 
  -2   2  16       16.30       13.50      2.73 o 
  -1   2  16       75.01       72.13      4.37 o 
   0   2  16       37.47       44.33      3.69 o 
   1   2  16       57.74       51.12      3.88 o 
   2   2  16       63.56       68.93      4.17 o 
   3   2  16        1.34        0.68      1.53 o 
   4   2  16        3.23        2.39      1.68 o 
  -5   3  16       10.85        8.21      2.59 o 
  -4   3  16       21.34       17.14      2.89 o 
  -3   3  16        1.30        1.69      1.92 o 
  -2   3  16        0.13        0.62      1.80 o 
  -1   3  16      193.12      195.84      7.13 o 
   0   3  16        7.96        5.17      2.14 o 
   1   3  16        5.75        6.74      2.04 o 
   2   3  16       34.00       33.49      3.55 o 
   3   3  16        0.95        1.79      1.75 o 
   4   3  16        0.28        0.44      1.74 o 
  -5   4  16        8.64        6.16      2.70 o 
  -4   4  16        8.09        4.62      2.59 o 
  -3   4  16       31.13       37.11      4.33 o 
  -2   4  16      177.85      202.19      7.63 o 
  -1   4  16      144.14      146.62      6.58 o 
   0   4  16        7.25        7.02      2.50 o 
   1   4  16        1.70        0.74      2.13 o 
   2   4  16        1.53        2.47      2.00 o 
   3   4  16        0.00       -0.07      1.85 o 
  -3   5  16        0.03       -0.85      2.69 o 
  -2   5  16       64.26       89.00      7.21 o 
  -1   5  16       16.28       15.23      3.53 o 
   0   5  16        7.76        9.19      2.73 o 
   1   5  16        3.37        5.56      2.40 o 
   2   5  16       60.02       57.20      5.28 o 
  -5   0  17       53.93       56.92      6.18 o 
  -3   0  17        7.44        5.29      2.83 o 
  -1   0  17       98.23      107.40      7.01 o 
   1   0  17       25.40       24.34      4.18 o 
   3   0  17      219.58      228.25     12.72 o 
  -5   1  17        6.04        3.32      2.95 o 
  -4   1  17       15.22       11.18      2.59 o 
  -3   1  17        3.83        5.39      1.95 o 
  -2   1  17        0.99        2.08      1.82 o 
  -1   1  17       14.91       11.82      2.28 o 
   0   1  17       42.93       39.31      3.43 o 
   1   1  17        2.42        0.01      1.67 o 
   2   1  17       44.87       46.63      3.66 o 
   3   1  17       82.10       88.27      4.69 o 
  -4   2  17       28.95       32.88      3.75 o 
  -3   2  17       60.88       73.21      4.90 o 
  -2   2  17        0.01        2.06      1.93 o 
  -1   2  17        0.88        2.25      1.86 o 
   0   2  17      242.35      257.41      9.29 o 
   1   2  17       80.85       77.30      5.08 o 
   2   2  17       49.57       48.83      3.96 o 
   3   2  17       46.23       58.55     19.04 o 
  -3   3  17       54.22       45.13      4.99 o 
  -2   3  17        0.67       -0.03      2.16 o 
  -1   3  17        6.13        1.48      2.15 o 
   0   3  17        0.00        2.11      2.13 o 
   1   3  17        8.65        7.55      2.49 o 
   2   3  17       23.69       21.86      3.35 o 
  -2   4  17       39.01       36.79      6.75 o 
  -1   4  17       17.41       15.88      3.66 o 
   0   4  17       27.46       32.47      5.56 o 
  -2   0  18       57.79       74.30     10.44 o 
   0   0  18        9.37        9.73      4.15 o 
  -1   1  18        0.03        1.85      3.36 o 
                                                 
